# Supplementary material for: Methodologies to detect cortico-cortical evoked potentials: a systematic review
Source: Front Hum Neurosci. 2025 Sep 1;19:1636115. doi: 10.3389/fnhum.2025.1636115 (PMC12433984; doi:10.3389/fnhum.2025.1636115)
Supplement: Supplementary file 1 [file Table_1.xlsx]

## Sheet: Sheet1
Title	Authors	Published Year	Number of Patients	Number of females	Patient Age (mean or median)	Patient Population (disease type, or who they're studying)	sEEG or ECOG	Detection Method	Montage	Epoch limits	Baseline Normalization	Open Source Code/ Data Availability	CCEP recording system	Stimulation Intensity	Stimulation Frequency
ER-detect: a pipeline for robust detection of early evoked responses in BIDS-iEEG electrical stimulation data	van den Boom, M.A.; Gregg, N.M.; Valencia, G.O.; Lundstrom, B.N.; Miller, K.J.; van Blooijs, D.; Huiskamp, G.J.M.; Leijten, F.S.S.; Worrell, G.A.; Hermes, D.	2024	14	7	pedeatric as young as 6 and adult pateints	epilepsy	6 had both and 8 ECOG only	(1) deviations from baseline, (2) inter-trial similarity, and (3) a wavelet filter, also manual for validation	CAR or CAR based on channels with lowest trial signal variance	-1s to 2s, (0 -9ms excluded)	normalized to the median of a baseline period of -1000ms to -100ms	yes	Natus Quantum amplifier and MicroMed LTM64/128 express electroencephalography headbox with integrated programmable stimulator	biphasic 6 mA or monophasic 4-8 mA	triggered manually at an interval of ~4 seconds or 5 second inter-stimulus-interval
Towards optimizing single pulse electrical stimulation: High current intensity, short pulse width stimulation most effectively elicits evoked potentials	Hays, M.A.; Kamali, G.; Koubeissi, M.Z.; Sarma, S.V.; Crone, N.E.; Smith, R.J.; Kang, J.Y.	2023	11	6	median= 33, range= (11-54)	epilepsy	10 sEEG, 2 sEEG + subdural, 1 subdural	peak detection within 10–50 ms and z-score > 6SD note: If a stimulation-response pair had a significant response to at least one of the combinations of current intensity and pulse width, its responses to all the variables were included	bipolar	- 500 to 1500ms, data from −5 to 10 ms relative to the stimulus were replaced with reversed, tapered copies of the signals immediately before and after this period	baseline-centered (−500 to −10 ms baseline) + /SD to obtain z-scores	no	NeuroPort amplifier (Blackrock Microsystems, Salt Lake City, UT, USA)	biphasic (1.5, 2.0, 3.0, 5.0, and 7.5 mA)	0.5 Hz
Cortico-cortical evoked potentials in response to varying stimulation intensity improves seizure localization	Hays, M.A.; Smith, R.J.; Wang, Y.; Coogan, C.; Sarma, S.V.; Crone, N.E.; Kang, J.Y.	2023	15	10	adult 19-54	epilepsy	sEEG, one patient had sEEG and ECOG	peak detection within 10–50 ms and z-score > 6SD	bipolar	−500 to 1500 ms, data from −5 to 10 ms relative to the stimulus were replaced with reversed, tapered copies of the signals immediately before and after this period	baseline-centered (−500 to −10 ms baseline) + /SD to obtain z-scores	no	NeuroPort amplifier (Blackrock Microsystems, Salt Lake City, UT, USA)	biphasic (4–10 mA, median 6 mA)	0.4 or 0.5 Hz
Evoked effective connectivity of the human neocortex	Entz, L.; Tóth, E.; Keller, C.J.; Bickel, S.; Groppe, D.M.; Fabó, D.; Kozák, L.R.; Eross, L.; Ulbert, I.; Mehta, A.D.	2014	25	14	15-60	epilepsy	subdural strip, grid and depth electrode	N1 and N2 peaks exceeding 3SD of the baseline	referential	Baseline: −200 to −50 ms,N1: 10–50 ms, N2: 50–500 ms	trial averaged and z-score of the local maximum	no		single current pulses 10 mA	0.5 or 1 Hz
Reorganization of posterior language area in temporal lobe epilepsy: A cortico-cortical evoked potential study	Enatsu, R.; Kubota, Y.; Kakisaka, Y.; Bulacio, J.; Piao, Z.; O'Connor, T.; Horning, K.; Mosher, J.; Burgess, R.C.; Bingaman, W.; Nair, D.R.	2013	6	4	20-44	epilepsy	subdural and depth	RMS was caculated from 10 to 300ms. In order to illustrate the distribution of each activity over the cortex, a circle map was employed based on RMS percentage distribution, in which the diameter of the circle at each electrode represented the percentage of the maximal RMS of that particular activity. Electrodes showing higher than 10% of the maximum value were accepted for further analysis in th…	referential	10 to 300ms	trial averaged	no	Nihon Khoden EEG system (Neuro Workbench; Nihon Kohden America, Inc., CA)	monophasic square wave pulse with alternating polarity 15 mA in Patient 1–4, 12 mA in Patient 5 and 7 mA in Patient 6	1 Hz
Cortical negative motor network in comparison with sensorimotor network: A cortico-cortical evoked potential study	Enatsu, R.; Matsumoto, R.; Piao, Z.; O'Connor, T.; Horning, K.; Burgess, R.C.; Bulacio, J.; Bingaman, W.; Nair, D.R.	2013	8	3	6-58	epilepsy	subdural and depth	The N1 amplitude was measured from the peak of the N1 potential to the following trough for each electrode. Electrodes showing higher than 20% of the maximum amplitude were accepted for further analysis in this study.	referential		trial averaged	no	Neuro Workbench, Nihon Kohden America, Inc., CA	monophasic square wave with alternating polarity. upto 15mA	1Hz
Correlations between ictal propagation and response to electrical cortical stimulation: A cortico-cortical evoked potential study	Enatsu, R.; Jin, K.; Elwan, S.; Kubota, Y.; Piao, Z.; O'Connor, T.; Horning, K.; Burgess, R.C.; Bingaman, W.; Nair, D.R.	2012	11	7	12–52 years old, median 30 years old	epilepsy	subdural or depth	The N1 peak was visually identified as the first negative deflection that was clearly distinguishable from the stimulus artifact. The N1 amplitude was measured from the peak of the N1 potential to the following trough for each electrode. Electrodes detecting higher than 10% of the maximum amplitudes were accepted for further analysis in this study.			trial averaged	no	Nihon Khoden EEG system (Neuro Workbench, Nihon Kohden America, Inc., CA)	monophasic sqaure wave with alternating polarity titrated from 1.0 to 3.0 mA, followed by stepwise increments up to maximum 15 mA	1Hz
Tailor-Made Surgery Based on Functional Networks for Intractable Epilepsy	Kamada, K.; Kapeller, C.; Takeuchi, F.; Gruenwald, J.; Guger, C.	2020	14	7	28.75	epilepsy	ECOG	The Welch-test, a derived t-test for populations with different variances, was used to check for significant differences between the averaged baseline and CCEP waveforms. We paid the most attention to assign and confirm consistent CCEP findings.	bipolar	NES	−100 to 800 ms	yes	256-channel g.HIamp bio-signal amplifier	NES	1 Hz
A quantitative method for evaluating cortical responses to electrical stimulation	Crowther, L.J.; Brunner, P.; Kapeller, C.; Guger, C.; Kamada, K.; Bunch, M.E.; Frawley, B.K.; Lynch, T.M.; Ritaccio, A.L.; Schalk, G.	2019	8	4	25-57	tumor (n=1) and epilepsy (n=7)	ECOG	statistical significance of SNR of broadband gamma signals between 70 and 170 Hz vs 1	Common average reference		average was subtracted from each channel	no	g.HIamp hardware (g.tec medical engineering GmbH, Austria)	biphasic or alternating monophasic 4-15mA	1-2Hz
Intracortical Dynamics Underlying Repetitive Stimulation Predicts Changes in Network Connectivity	Huang, YH; Hajnal, B; Entz, L; Fabo, D; Herrero, JL; Mehta, AD; Keller, CJ	2019	14	8	21-57	epilepsy	ECOG	To evaluate whether CCEPs evoked at baseline were statistically different from zero, we used cluster-based nonparametric testing	bipolar	−1000 to 1000 ms	trial averaged and z-scored with baseline: −150 to −50 ms	no		biphasic 100 μs/phase	1Hz
The neural tides of sleep and consciousness revealed by single-pulse electrical brain stimulation	Usami, K; Korzeniewska, A; Matsumoto, R; Kobayashi, K; Hitomi, T; Matsuhashi, M; Kunieda, T; Mikuni, N; Kikuchi, T; Yoshida, K; Miyamoto, S; Takahashi, R; Ikeda, A; Crone, NE	2019	8	3	22-44	epilepsy	ECOG	sites that showed significant cortico-cortical spectral responses at high-gamma frequencies CCSR^(HG) increase (between 80 and 150 Hz) (p < .05 by MP) in any sleep stage and in either stimulation polarity were included in ERC analyses	referential	−300 to +700 ms	normalized to the highest ERC value	no		square wave 4-12mA	1Hz
Disconnection of the pathological connectome for multifocal epilepsy surgery	Kamada, K.; Ogawa, H.; Kapeller, C.; Prueckl, R.; Hiroshima, S.; Tamura, Y.; Takeuchi, F.; Guger, C.	2018	4	2	28-32	epilepsy	ECOG	The Welch test, a derived t-test for populations with different variances, was used to check for significant differences between the averaged baseline and CCEP waveforms. The significance threshold was set to p < 0.05 for a 2-tailed t-distribution.	bipolar	-100ms to 800 ms		no	256-channel g.HIamp biosignal amplifier (g.tec medical engineering GmbH)	square wave (Stimulus polarity was alternated)	1Hz
Local cortical network stimulation as a concept for focal epilepsy treatment	Van Blooijs, D.; van der Stoel, M.D.; Huiskamp, G.J.M.; Demuru, M.; Ramsey, N.F.; Leijten, F.S.S.	2023	10	4	median= 15 range= 9-41	epilepsy	ECOG	first negative deflection within 100 ms after stimulation > a threshold of 2.6SD from segment= -2s to -0.1s	NES	-2s to 2s	averaged for each stimulation pair	code: yes, data: available after publishing		monophasic 8 mA decreased to 4mA in primary sensorimotor cortex	0.2Hz
Developmental trajectory of transmission speed in the human brain	van Blooijs, D; van den Boom, MA; van der Aar, JF; Huiskamp, GM; Castegnaro, G; Demuru, M; Zweiphenning, WJEM; van Eijsden, P; Miller, KJ; Leijten, FSS; Hermes, D	2023	74	38	median= 17, childhood (6–13 years), adolescence (14–18 years), young adult (19–33 years) and middle age (49–64 years)	epilepsy	ECOG	evoked response exceeds 3.4 × s.d from window of 9–100 ms poststimulation	NES	-2s to 3s	corrected for baseline from median signal -1s to -0.1s and averaged for each stimulus pair then median is subtracted (−2 s to −0.1 s),	yes		monophasic 8mA, reduced to 4mA near central nerves or in the primary sensorimotor cortex	0.2Hz
Connectivity Gradient in the Human Left Inferior Frontal Gyrus: Intraoperative Cortico-Cortical Evoked Potential Study	Nakae, T.; Matsumoto, R.; Kunieda, T.; Arakawa, Y.; Kobayashi, K.; Shimotake, A.; Yamao, Y.; Kikuchi, T.; Aso, T.; Matsuhashi, M.; Yoshida, K.; Ikeda, A.; Takahashi, R.; Lambon Ralph, M.A.; Miyamoto, S.	2020	14	7	mean age, 45.9 ± 17.2 years	epilepsy or tumor	ECOG	The polarity is negative. The amplitude is larger than 6× the standard deviation (SD) of the baseline fluctuations; the baseline is defined as the period between 100 and 5 ms prestimulus. The response is reproducible across two consecutive sessions (30 trials are averaged for each session).	bipolar	NES	100-5 ms	no	MEE 1232 Neuromaster, Nihon-Kohden	15 mA	1 Hz
Human entorhinal cortex electrical stimulation evoked short-latency potentials in the broad neocortical regions: Evidence from cortico-cortical evoked potential recordings	Takeyama, H.; Matsumoto, R.; Usami, K.; Nakae, T.; Kobayashi, K.; Shimotake, A.; Kikuchi, T.; Yoshida, K.; Kunieda, T.; Miyamoto, S.; Takahashi, R.; Ikeda, A.	2019	9	4	21-52	epilepsy	ECOG	P1w is the earliest deflection of positive polarity. The peak amplitude of P1w is more than three times larger than the SD within the baseline window. The peak latency of P1w is in the range from +5 to +50 ms after the stimulation. P1w is not followed by a typical or late N1 potential (described below).	referential	−100 to +900 ms	averaged with baseline −100 to −5 ms	no		square wave 6-12mA	1 Hz
A Comparison of Evoked and Non-evoked Functional Networks	Hebbink, J.; van Blooijs, D.; Huiskamp, G.; Leijten, F.S.S.; van Gils, S.A.; Meijer, H.G.E.	2019	6			epilepsy	ECOG	Automatic detection algorithm that identifies local extrema by: MATLAB findpeaks is used and the parameter s of this function are tuned using a learning set of data that was visually marked to arrive at the optimal parameters threshold θ of 2.5, s = 20 µV and a minimal standard deviation σmin of 50 µV	common reference montage (referential)	epoch of 5 seconds starting 2 s before the stimulus, peak detected in +9ms-100ms	trial averaged and subtract the median taken over the whole interval of the averaged response	no		monophasic 8mA	inter-stimulus time of 5s
Localization of epileptogenic zone based on cortico-cortical evoked potential (CCEP): A feature extraction and graph theory approach	Zhao, C.; Liang, Y.; Li, C.; Gao, R.; Wei, J.; Zuo, R.; Zhong, Y.; Ren, Z.; Geng, X.; Zhang, G.; Zhang, X.	2019	8	1	mean=21.5 range=13-28	epilepsy	ECOG	threshold= 6SD for period of 16–40 ms post-stimulus	NES	-200ms to 800ms	trial averaged and baseline drift of CCEP on each channel was eliminated with -100 to -5ms used as baseline	no		square wave	1 Hz
Cortical Responses to Input From Distant Areas are Modulated by Local Spontaneous Alpha/Beta Oscillations	Usami, K.; Milsap, G.W.; Korzeniewska, A.; Collard, M.J.; Wang, Y.; Lesser, R.P.; Anderson, W.S.; Crone, N.E.	2019	5	3	15-43	epilepsy	ECOG	if z-score > 6 beginning at least 10 ms after stimulation and lasting for at least 30 milliseconds	Referential	−500 to +1500 ms	trial averaged and the z-score of the amplitude of the resulting waveform in reference to the prestimulus baseline (−500 to −10 ms)	no	NeuroPort System (BlackRock Microsystems: Salt Lake City, UT, USA) and 256-channel EEG-1100 system (Nihon Kohden America, Irvine, CA, USA)	biphasic 0.5-5/10 mA	jittered interstimulus intervals of 3.0–3.6 s
Clinical impact of intraoperative CCEP monitoring in evaluating the dorsal language white matter pathway	Yamao, Y.; Suzuki, K.; Kunieda, T.; Matsumoto, R.; Arakawa, Y.; Nakae, T.; Nishida, S.; Inano, R.; Shibata, S.; Shimotake, A.; Kikuchi, T.; Sawamoto, N.; Mikuni, N.; Ikeda, A.; Fukuyama, H.; Miyamoto, S.	2017	20	9	45	tumor	ECOG	electrodes showing ≥20% of the maximum response were defined as CCEP‐positive electrodes	referential	−100 to +500 ms	averaging ECoGs time‐locked to the stimulus onset (analysis window: −100 to +500 ms, baseline: −100 to −5 ms)	no		10-15mA	1Hz
Phasic rem transiently approaches wakefulness in the human cortex-a single-pulse electrical stimulation study	Usami, K.; Matsumoto, R.; Kobayashi, K.; Hitomi, T.; Matsuhashi, M.; Shimotake, A.; Kikuchi, T.; Yoshida, K.; Kunieda, T.; Mikuni, N.; Miyamoto, S.; Takahashi, R.; Ikeda, A.	2017	7	2	30.9	epilepsy	ECOG	the analysis sites were selected based on the following criteria: (1) the sites were not involved in the seizure onset zone; (2) N1 was clearly distinct from both the stimulus artifact and N2; (3) CCEP responses were significantly large: at least one of the absolute values of P1, N1, P2, or N2 peak exceeded six standard deviations from the baseline24,26; and (4) When more than one electrode fulfi…	bipolar	-300 to 700 ms	-300 to -100 ms	no	Nihon Koden	4-12 mA	1 Hz
Sleep modulates cortical connectivity and excitability in humans: Direct evidence from neural activity induced by single-pulse electrical stimulation	Usami, K.; Matsumoto, R.; Kobayashi, K.; Hitomi, T.; Shimotake, A.; Kikuchi, T.; Matsuhashi, M.; Kunieda, T.; Mikuni, N.; Miyamoto, S.; Fukuyama, H.; Takahashi, R.; Ikeda, A.	2015	11	5	22-44	epilepsy	subdural electrodes	the analysis sites were strictly selected based on the following criteria: (1) The sites were not involved in the seizure onset zone. (2) N1 was clearly distinct from both the stimulus artifact and N2. (3) CCEP responses were significantly large: at least one of the absolute values of P1, N1, P2, or N2 peak exceeded six standard deviations of the baseline	referential	-300 to 700ms	trial averaged	no		square wave durimg day: max 12mA, during sleep:9.2 mA [mean] ± 2.1 mA [standard deviation]	1Hz
Towards linking diffusion MRI based macro- and microstructure measures with cortico-cortical transmission in brain tumor patients	Filipiak, P; Almairac, F; Papadopoulo, T; Fontaine, D; Mondot, L; Chanalet, S; Deriche, R; Clerc, M; Wassermann, D	2021	9	5	40 ± 13	tumor	ECOG	To this end, we implemented a Python script that recognized characteristic U-shaped patterns of N1s based on the derivative of the signal. In order to reduce noise, we applied a 30 Hz low-pass filter prior to identifying N1s. As a result, we were confident about the peaks that we found, although we might have potentially disregarded some of the less reliable ones due to their low amplitudes.	common avarage			Code yes	DIXI Medical	2 to 5 mA	2 Hz
Effects of propofol on cortico-cortical evoked potentials in the dorsal language white matter pathway	Yamao, Y.; Matsumoto, R.; Kunieda, T.; Nakae, T.; Nishida, S.; Inano, R.; Shibata, S.; Kikuchi, T.; Arakawa, Y.; Yoshida, K.; Ikeda, A.; Miyamoto, S.	2021	14	5	mean age 43.6 years, ranging from ages 16 to 72	epilepsy and tumor	ECOG (subdural grid)	labeled as signififact when larger than 6SD of the baseline fluctuation (between 100 and 5 ms before the stimulus onset)	NES	-100 to 500ms	averaging ECoGs time-locked to the stimulus onset baseline: –100 to –5 ms	no	MEE 1232 Neuromaster	square-wave pulse of alternating polarity 10-15 mA	1Hz
Altered sense of self during seizures in the posteromedial cortex	Parvizi, J; Braga, RM; Kucyi, A; Veit, MJ; Pinheiro-Chagas, P; Perry, C; Sava-Segal, C; Zeineh, M; van Staalduinen, EK; Henderson, JM; Markert, M	2021	1	0	20s	epilepsy	sEEG	Peaks were automatically detected using MATLAB’s peak detection algorithm, with a minimum peak prominence of five times the SD of the prestimulus signal. The time to the largest peak was taken as a metric for the connectivity between the stimulated electrodes and the recorded electrodes.	bipolar	NES	trials averaged	yes	Nihon Kohden video EEG monitoring equipment	biphasic 3 mA	0.5 Hz
Signatures of Electrical Stimulation Driven Network Interactions in the Human Limbic System	Valencia, G.O.; Gregg, N.M.; Huang, H.; Lundstrom, B.N.; Brinkmann, B.H.; Attia, T.P.; Van Gompel, J.J.; Bernstein, M.A.; In, M.-H.; Huston, J.; Worrell, G.A.; Miller, K.J.; Hermes, D.	2023	8	4	mean= 30, range= 13-63	epilepsy	sEEG	canonical response parameterization (CRP; Miller et al., 2023) to identify significant responses	adjusted CAR using 20% of chanels with lower variance	15ms to 2s,	subtracting the median amplitude from -0.5 to -0.05 s	yes	Quantum Amplifier (Natus)	biphasic for patient 1-6 and 8 = 6mA, patient 7= 3 and 4 mA	every 3-5s
Electrical Stimulation of Temporal and Limbic Circuitry Produces Distinct Responses in Human Ventral Temporal Cortex	Huang, H.; Gregg, N.M.; Valencia, G.O.; Brinkmann, B.H.; Lundstrom, B.N.; Worrell, G.A.; Miller, K.J.; Hermes, D.	2023	5	3	range= 13-46	epilepsy	sEEG	Miller et al. (2021) with 2 modifications: (1) Each trial was weighted by an exponential decay function with a time constant (τ) of 100 ms. (2) the threshold or reducing the inner dimension of Q was set as the sum of the upper-half off-diagonal elements in HH^T (ζ) which is set at <=1	adjusted CAR using mean of all channels that were not stimulated	11- 500ms	median baseline voltage value from -500 to -50 ms before stimulation was subtracted	yes	Natus Quantum amplifier	biphasic 4 or 6 mA	every 3-7s
Canonical Response Parameterization: Quantifying the structure of responses to single-pulse intracranial electrical brain stimulation	Miller, K.J.; Müller, K.-R.; Valencia, G.O.; Huang, H.; Gregg, N.M.; Worrell, G.A.; Hermes, D.	2023	2	0	19 and 63	epilepsy	sEEG	machine learning technique for quantifying the structure of responses	a modified CAR on a trial-by-trial manner to exclude stimulated channels and channels with large variance	15ms -1s	trials are unit-normalised after being arranged in a matrix	yes	Natus Quantum amplifier	biphasic 6 mA	every 3-7s
Functional mapping and effective connectivity of the human operculum	Malîia, MD; Donos, C; Barborica, A; Popa, I; Ciurea, J; Cinatti, S; Mîndruta, I	2018	31	15	33 ± 10 years	epilepsy	sEEG	Responses were included in the connectivity analysis if their amplitude exceeded a patient-specific threshold (third quartile, Q3, of all responses) and exhibited a significant correlation with the stimulus amplitude (Spearman's ρ > .5, p < .05)	NES			no	64 channels CareFusion Nicolet EEG Wireless Amplifier	0.25-5mA	inter-pulse interval 15 s
Functional Connectivity of Insular Efferences	Almashaikhi, T; Rheims, S; Jung, JLE; Ostrowsky-Coste, K; Montavont, A; De Bellescize, J; Arzimanoglou, A; Keo Kosal, P; Guénot, M; Bertrand, O; Ryvlin, P	2014	11			epilepsy	sEEG	CCEPs were first selected on the basis of visual analysis if detected and found comparable in each of the two consecutive series. Statistical analysis of the selected CCEPs was then performed using the non-parametric statistical function of ELAN-pack for single trails (Wilcoxon test), with significance set at P < 0.001. In brief, this statistical analysis used a sliding window of 5-ms duration to…	bipolar		trial averaged	no	video-EEG monitoring system (Micromed, Treviso, Italy)	monophasic 1mA	0.2Hz
Identification of epileptic networks with graph convolutional network incorporating oscillatory activities and evoked synaptic responses	Dou, Y.; Xia, J.; Fu, M.; Cai, Y.; Meng, X.; Zhan, Y.	2023	19	9	15-46	epilepsy	sEEG	statistical tests to determine if average amplitude is significant in early response 10-50 ms	bipolar	10-50 ms	baseline: −100 to 0 ms	no	Nihon Kohden (Tokyo, Japan, EEG-1200C)	Sqaure wave 2 or 3 mA	1 Hz
Functional connectivity and epileptogenicity of nodular heterotopias: A single-pulse stimulation study	Boulogne, S; Pizzo, F; Chatard, B; Roehri, N; Catenoix, H; Ostrowsky-Coste, K; Giusiano, B; Guenot, M; Carron, R; Bartolomei, F; Rheims, S	2022	12	9	range= 15- 33	epilepsy	sEEG	Wilcoxon test to determine if CCEP is significant by comparing signal during the 1 s after stimulation to the 1 s before stimulation + visual analysis to confirm that CCEP had amplitude above 2SD of background activity	bipolar	0-100ms	trials were averaged	no		mono- or biphasic 1-3 mA	all had 1Hz, 3 also had 0.2Hz
Effective connectivity differs between focal cortical dysplasia types I and II	Shahabi, H.; Taylor, K.; Hirfanoglu, T.; Koneru, S.; Bingaman, W.; Kobayashi, K.; Kobayashi, M.; Joshi, A.; Leahy, R.M.; Mosher, J.C.; Bulacio, J.; Nair, D.	2021	25	10	5-47(t2), 5-69(t1)	focal cortical dysplasia	sEEG	CCEPs were identified as significant using a sign permutation test performed on the early(10-60ms), middle(60-250ms), and late latency periods(250-600ms), as well as the entire period (10–600 ms).	bipolar and referential for comparision	10-600ms	trial averaged	no		square wave 4 mA, (alternating polarity between two adjacent electrode pairs)	1 Hz
Cingulate cortex function and multi-modal connectivity mapped using intracranial stimulation	Oane, I; Barborica, A; Chetan, F; Donos, C; Maliia, MD; Arbune, AA; Daneasa, A; Pistol, C; Nica, AE; Bajenaru, OA; Mindruta, I	2020	47	24	3-48	epilepsy	sEEG	RMS of the alternating component in the 10-110 ​ms exhibiting significant correlation (Spearman’s correlation coefficient, p<0.05 and ρ>0.5) between the response and the current intensity for each pulse	NES		normalized at the subject-level using the third quartile of patient’s responses.	yes	Natus Neuro, Middleton, WI	biphasic 0.25-5mA	1 Hz
Discrimination of a medial functional module within the temporal lobe using an effective connectivity model: A CCEP study	Krieg, J.; Koessler, L.; Jonas, J.; Colnat-Coulbois, S.; Vignal, J.-P.; Bénar, C.G.; Maillard, L.G.	2017	16			epilepsy	sEEG	Mean CCEP peaks detection was performed by first selecting time points whose absolute value was higher than two preceding and two succeeding time points. Then, the validity of detected peaks, in terms of energy, was controlled with the presence of a simultaneous peak in the root mean square of the CCEP computed across trials (Enatsu et al., 2015). The statistical significance of each detected pea…	bipolar	15 to 300ms		no		0.5 mA	1 Hz
High frequency spectral changes induced by single-pulse electric stimulation: Comparison between physiologic and pathologic networks	Malîia, MD; Donos, C; Barborica, A; Mindruta, I; Popa, I; Ene, M; Beniczky, S	2017	20	9	9-53	epilepsy	sEEG	we excluded all recordings that were not significantly different from the baseline activity (Mann–Whitney U test of the differences between baseline and post-stimulation periods for the 20 response values with a cutoff of p < 0.05)	NES	we divided the post-stimulation period into an early period (ER: 10–60 ms), and a delayed period, which was further divided into an initial delayed (D1: 60–255 ms) and a late delayed (D2: 255–500 ms)		no	Care Fusion Nicolet EEG 64 Amplifier (Natus Medical Inc., Middleton, WI)	biphasic 0.25-5mA	0.067 Hz
Localizing seizure onset zone by a cortico-cortical evoked potentials-based machine learning approach in focal epilepsy	Yang, B.; Zhao, B.; Li, C.; Mo, J.; Guo, Z.; Li, Z.; Yao, Y.; Fan, X.; Cai, D.; Sang, L.; Zheng, Z.; Gao, D.; Zhao, X.; Wang, X.; Zhang, C.; Hu, W.; Shao, X.; Zhang, J.; Zhang, K.	2024	50	21	19+	epilepsy	SEEG	MATLAB findpeaks function with local maxima threshold= 5	Bipolar	0 to 200 ms, data was interpolated between -2 ms and 10ms	yes	no	Nihon Kohden system	biphasic 6mA	0.5Hz
SEEG electrode shaft affects amplitude and latency of potentials evoked with single pulse electrical stimulation	Jedynak, M.; Boyer, A.; Mercier, M.; Chanteloup-Forêt, B.; Bhattacharjee, M.; Kahane, P.; David, O.	2024	920	M( n=458) , F (n=460), unspecified (n=2)	24 +/- std 14	epilepsy	sEEG	absolute value exceeded a z-score threshold Z = 5	Bipolar	0- 800 ms	z-scored with respect to [− 400, − 10] ms interval before stimulation	no		3.2 mA +/- std 1.2, 78% biphasic and 22% monophasic	1 Hz
Delayed effective connectivity characterizes the epileptogenic zone during stereo-EEG	Feys, O; Wens, V; Rovai, A; Schuind, S; Rikir, E; Legros, B; De Tiège, X; Gaspard, N	2024	28	14	mean= 26, range= (8-54)	epilepsy	sEEG	3 most prominent peaks were identified by considering the time course of maximum absolute value taken over all contacts and identifying its three highest amplitude peaks (or less if less peaks were identified), then first peak between 80-250 ms was classified as D2, the lowest peak was sometimes replaced by one within the first 80 ms to capture the initial phase, and the third peak was removed if…	NES	-100ms to 1000 ms	normalized using -50ms to -10 ms, 0to 7ms excluded.	no	Braintronics, Almere, The Netherlands	biphasic 9mA	0.9Hz
Variability of Single Pulse Electrical Stimulation Responses Recorded with Intracranial Electroencephalography in Epileptic Patients	Jedynak, M.; Boyer, A.; Chanteloup-Forêt, B.; Bhattacharjee, M.; Saubat, C.; Tadel, F.; Kahane, P.; David, O.	2023	455	F (n=227). M (n=229), unspecified (n=3)	F (25.5 +/- 13), M (25 +/-14)	epilepsy	sEEG	A SPES-R is considered significant if within the 800 ms it goes above a Z-score threshold, for which we used values from Z = 3 to Z = 7.	bipolar	stim to 800ms, stimulation artifact was removed	z-scored wrt -400 to -10 ms	no
Neocortical and medial temporal seizures have distinct impacts on brain responsiveness	Russo, S.; Mikulan, E.; Zauli, F.M.; Sartori, I.; Solbiati, M.; Furregoni, G.; Porro, M.; Revay, M.; Rosanova, M.; David, O.; Massimini, M.; Tassi, L.; Pigorini, A.	2023	12		23-50	epilepsy	sEEG	threshold > 6SD from baseline between 10-150 ms	bipolar	−300 to 700 ms	baseline corrected (from −290 to −10 ms) and z-scored with respect to the mean and SD of the concatenated baselines of all trials	no	Nihon Kohden Neurofax	biphasic 3-5 mA	1 Hz
Quantifying trial-by-trial variability during cortico-cortical evoked potential mapping of epileptogenic tissue	Cornblath, E.J.; Lucas, A.; Armstrong, C.; Greenblatt, A.S.; Stein, J.M.; Hadar, P.N.; Raghupathi, R.; Marsh, E.; Litt, B.; Davis, K.A.; Conrad, E.C.	2023	11	4	21-55	epilepsy	sEEG	findpeaks function to find the largest absolute magnitude peak amplitude in the N1 time period (15–50 ms after stimulation) and the N2 time period (50–300 ms after stimulation).	bipolar		signals averaged across trials	no		biphasic 3mA	1Hz
Subsets of cortico-cortical evoked potentials propagate as traveling waves	Campbell, J.M.; Davis, T.S.; Anderson, D.N.; Arain, A.; Inman, C.S.; Smith, E.H.; Rolston, J.D.	2023	21	7	adults, 22.73- 59.61	epilepsy	sEEG	1. median of early response should contain >= 15 ms of continuous values that are 3 x median of immediate pre-stimulation epoch 2. Median of the early response period >= 30 µV	common median across channels	pre-stimulation and post-stimulation epochs (-1000 to -5 ms and 5-1000 ms, respectively) and -5 to 5 ms was removed		no	(Neuroport, Blackrock Microsystems, Salt Lake City, UT	biphasic 5-7.5mA	every 2.5-3.5s
The web of laughter: frontal and limbic projections of the anterior cingulate cortex revealed by cortico-cortical evoked potential from sites eliciting laughter	Zauli, F.M.; Del Vecchio, M.; Russo, S.; Mariani, V.; Pelliccia, V.; d'Orio, P.; Sartori, I.; Avanzini, P.; Caruana, F.	2022	12			epilepsy	sEEG	absolute voltage > 5 SD	bipolar	5-150ms, turkey windowed median filter was used to remove stim artifact	baseline corrected from -300 to -20ms	no	Nihon Kohden Neurofax-1200	biphasic 5 mA	1Hz
A brain atlas of axonal and synaptic delays based on modelling of cortico-cortical evoked potentials	Lemarechal, J.-D.; Jedynak, M.; Trebaul, L.; Boyer, A.; Tadel, F.; Bhattacharjee, M.; Deman, P.; Tuyisenge, V.; Ayoubian, L.; Hugues, E.; Chanteloup-Forêt, B.; Saubat, C.; Zouglech, R.; Reyes Mejia, G.C.; Tourbier, S.; Hagmann, P.; Adam, C.; Barba, C.; Bartolomei, F.; Blauwblomme, T.; Curot, J.; Dubeau, F.; Francione, S.; Garces, M.; Hirsch, E.; Landre, E.; Liu, S.; Maillard, L.; Metsähonkala, E.…	2022	780	387	mean age 24 ± 14	epilepsy	sEEG	The evoked response was considered significant if its absolute value reached the threshold of z = 5 during the first 200 ms post-stimulation onset.	bipolar	-200 ms to 800 ms	[−200 −10] ms	no		biphasic 3.4 ± 1.1 mA	1Hz
Distinct roles of theta and gamma rhythms in inter-areal interaction in human visual cortex revealed by cortico-cortical evoked potentials	Luo, L; Chen, GP; Li, SQ; Wang, J; Wang, Q; Fang, F	2022	9	3	mean age: 29.0 years, range: 16 to 46 years	epilepsy	sEEG	rectified maximum peak extracted from the early response window (20 to 200 ms) was five times larger than the standard deviation of the baseline (-300 to -100 ms),	bipolar	-1 to 2s , spline interpolation around -10 to 20 ms	trial averaged	no	Natus Quantum amplifier and the Natus NeuroWorksTM Platform	biphasic 4 or 6 mA	1 Hz
Local and distant responses to single pulse electrical stimulation reflect different forms of connectivity	Crocker, B.; Ostrowski, L.; Williams, Z.M.; Dougherty, D.D.; Eskandar, E.N.; Widge, A.S.; Chu, C.J.; Cash, S.S.; Paulk, A.C.	2021	11	6	mean, 36.9; range, 19 to 57	epilepsy	sEEG	The presence of a CCEP is defined as any average evoked potential that reaches an absolute value at least 6 standard deviations above baseline mean.	bipolar	1s	trial averaged	no	Neural Signal Processor system	biphasic 6-7 mA	3-second intervals
MRIES: A Matlab Toolbox for Mapping the Responses to Intracranial Electrical Stimulation	Sun, K.; Wang, H.; Bai, Y.; Zhou, W.; Wang, L.	2021	8		mean, 27.5; range, 21-38	epilepsy	sEEG	The signals after the stimulation beyond 6 standard deviations of the mean obtained from the baseline (200 ms before stimulation onset) were detected as significant time points	NES		200	yes	Neurofax EEG-1200	5 mA	1 Hz
Effects of stimulation intensity on intracranial cortico-cortical evoked potentials: A titration study	Hays, M.A.; Smith, R.J.; Haridas, B.; Coogan, C.; Crone, N.E.; Kang, J.Y.	2021	13			epilepsy	sEEG	z-score > 6	bipolar	-500ms to 1500ms	Signals within the analysis window from −500 ms to 1500 ms were baseline-centered and averaged across the 10 trials for each titration block and across the 40 or 50 trials for each full block, to obtain average responses of channels to each stimulation site at each titrating and maximum current intensity	no	NeuroPort	3.5 to 10 mA	0.4 or 0.5 Hz
Focal lesions induce large-scale percolation of sleep-like intracerebral activity in awake humans	Russo, S; Pigorini, A; Mikulan, E; Sarasso, S; Rubino, A; Zauli, FM; Parmigiani, S; D'Orio, P; Cattani, A; Francione, S; Tassi, L; Bassetti, CLA; Lo Russo, G; Nobili, L; Sartori, I; Massimini, M	2021	21	12	25-47	epilepsy	sEEG	> 3σ of the baseline, baseline: -300 to -20 ms	bipolar	−330 ms, +666 ms	baseline corrected	no		biphasic 3-5mA with alternating polarity	1Hz
A systematic exploration of parameters affecting evoked intracranial potentials in patients with epilepsy	Kundu, B.; Davis, T.S.; Philip, B.; Smith, E.H.; Arain, A.; Peters, A.; Newman, B.; Butson, C.R.; Rolston, J.D.	2020	11	4	mean = 34.7, range = 20-50	epilepsy	sEEG	A response was considered a CCEP if the trial-median of the poststimulation epochs (5–100 ms) contained at least 15 ms of uninterrupted values more than threefold greater than the median (across trials and time (−100 to −5 ms)) of the prestimulation epochs, and the median (across trials and time (5–100 ms)) of the poststimulation epochs was >30 μV. All stimulation-response electrode pairs that re…	referential	-1000 to 5 ms & 5 - 1000 ms	Normalization was performed by dividing each value by the mean across levels for each unique stimulation-response electrode pair	no	NeuroPort and Cerestim	biphasic 3.5 mA	randomized interpulse interval (2.5–3.5 s)
Dynamic tractography: Integrating cortico-cortical evoked potentials and diffusion imaging	Silverstein, B.H.; Asano, E.; Sugiura, A.; Sonoda, M.; Lee, M.-H.; Jeong, J.-W.	2020	23	12	mean=12.7, range = 3-20	epilepsy	sEEG	CCEPs are detected and quantified based on whether the maximum negative voltage deflection relative to the pre-stimulus baseline period surpasses a z-score threshold (grey dotted line). The N1 amplitude and latency were defined as the peak negative voltage within the 10–50 ​ms post-stimulus window (pink box). Only peaks that were greater than 5 standard deviations beyond the −200 to −20 ​ms pre-s…	common average reference	NES	trial averaged	no	Nihon Kohden Neurofax 1100A Digital System	biphasic 5 mA	1 Hz
In vivo-assessment of the human temporal network: Evidence for asymmetrical effective connectivity	Novitskaya, Y.; Dümpelmann, M.; Vlachos, A.; Reinacher, P.C.; Schulze-Bonhage, A.	2020	18	8	mean age 35.8 years old, range 16–54 years old	epilepsy	sEEG	z-score of the maximum signal amplitude in the 100-ms time window starting 10 ​ms after the stimulus and responses were above the statistically significant z-score threshold of 2.58	NES	-1 s to 2s	baseline corrected using the interval from -1.0 ​s to -0.8 ​s	no	256-channels DC amplifier (Compumedics, Abbotsford, Australia)	biphasic 2-4mA	time interval between the biphasic pulses was 4 ​s with a jitter of 10%.
Transfer Function Models for the Localization of Seizure Onset Zone From Cortico-Cortical Evoked Potentials	Kamali, G; Smith, RJ; Hays, M; Coogan, C; Crone, NE; Kang, JY; Sarma, SV	2020	22	13		epilepsy	sEEG	Responsive CCEPs were defined as an absolute value of the post-stimulus amplitude >100 uV from the baseline. The N1 and N2 peak are labeled.	bipolar	2s	NES	no	Blackrock acquisition system	monophasic 12 mA	0.5 Hz
Probabilistic functional tractography of the human cortex revisited	Trebaul, L.; Deman, P.; Tuyisenge, V.; Jedynak, M.; Hugues, E.; Rudrauf, D.; Bhattacharjee, M.; Tadel, F.; Chanteloup-Foret, B.; Saubat, C.; Reyes Mejia, G.C.; Adam, C.; Nica, A.; Pail, M.; Dubeau, F.; Rheims, S.; Trébuchon, A.; Wang, H.; Liu, S.; Blauwblomme, T.; Garcés, M.; De Palma, L.; Valentin, A.; Metsähonkala, E.-L.; Petrescu, A.M.; Landré, E.; Szurhaj, W.; Hirsch, E.; Valton, L.; Rocamora…	2018	213	108	2 to 58 years old – mean age 22 ± 14	epilepsy	sEEG	we considered z = 5 as the significance threshold for the z-CCEP amplitude and focused on the features of the first significant CCEP component. According to the threshold of significance, each contact was declared as responsive or not using a binary variable (1 with a significant response during the first 200 ms; 0 with no significant response during the first 200 ms)	bipolar		Responses over pulses were averaged together, but excluding the trials showing a response energy 3 times higher than the median response energy over the whole stimulation run and each channel was baseline-corrected, considering the baseline as the [−200 -10] ms and z-scored	no		monophasic 3mA or biphasic 1-4mA	1Hz
Cortico-cortical and motor evoked potentials to single and paired-pulse stimuli: An exploratory transcranial magnetic and intracranial electric brain stimulation study	Boulogne, S.; Andre-Obadia, N.; Kimiskidis, V.K.; Ryvlin, P.; Rheims, S.	2016	3	0	19-29	epilepsy	sEEG	CCEPs were considered significant when reproducible on the two SP series with amplitude at least twice superior that of background activity	bipolar		trial averaged	no		The intensity was determined as the lowest intensity providing reproducible MEPs	0.2
Simultaneous stereo-EEG and high-density scalp EEG recordings to study the effects of intracerebral stimulation parameters	Parmigiani, S.; Mikulan, E.; Russo, S.; Sarasso, S.; Zauli, F.M.; Rubino, A.; Cattani, A.; Fecchio, M.; Giampiccolo, D.; Lanzone, J.; D'Orio, P.; Del Vecchio, M.; Avanzini, P.; Nobili, L.; Sartori, I.; Massimini, M.; Pigorini, A.	2022	36	21	median 33 +/- 8	epilepsy	sEEG ( and high density EEG)	> 6SD	bipolar	-300ms to 700 ms, stimulation artifact was reduced using a Turkey-windowed median filter from -5 ms to 5 ms	z-scored wrt baseline (-300 ms to -5 ms)	yes	NIHON-KOHDEN NEUROFAX-1200	biphasic 0.1-5 mA	inter-stimulus interval of at least 1 s
The effect of propofol on effective brain networks.	van Blooijs D; Blok S; Huiskamp GJM; van Eijsden P; Meijer HGE; Leijten FSS	2024	9	4	27	epilepsy	ECOG	evoked response exceeded 2.6 * SD	re-referenced by subtracting the averaged signal of 10% of the electrodes with the lowest variance post-stimulation	2 s pre-stimulus to 2 s post-stimulus	trial averaged	yes		8mA, monophasic	0.2 Hz
Multisite thalamic recordings to characterize seizure propagation in the human brain.	Wu TQ; Kaboodvand N; McGinn RJ; Veit M; Davey Z; Datta A; Graber KD; Meador KJ; Fisher R; Buch V; Parvizi J	2023	11	4	19-52	epilepsy	sEEG	1. Distributions of the raw voltage and prominence of all peaks of the time-locked average voltage traces within the first 500 ms across all stimulation-recording pairs were defined for each individual.Afterwards, a two-level thresholding strategy was employed. First, a conservative threshold of average voltage/prominence trace plus 2 standard deviations was imposed to determine if a recording ch…	bipolar	1. 200 ms pre-stimulus to 2000 ms post-stimulus 2. 150 ms pre-stimulus to 500 ms post-stimulus	L2-normalization, followed by normalization to the mean and standard deviation of baseline	no		5 mA, biphasic	0.5Hz
Graph theoretical analysis of evoked potentials shows network influence of epileptogenic mesial temporal region.	Hays MA; Coogan C; Crone NE; Kang JY	2021	18	10	33.5	epilepsy	both	Z-score greater than 6 were considered significant	bipolar	replaced artifactual data from −5 to 10 ms relative to stimulus with reversed, tapered copies of the signals surrounding this period, −500 ms to 1,500 ms	mean of the pre-stimulus baseline (−500 ms to −10 ms for 2 s ISI, −250 to −10 ms for 1 s ISI) was subtracted to baseline-center each response before averaging	no	NeuroPort amplifier (Blackrock Microsystems, Salt Lake City, UT)	0.5-10 mA biphasic	interstimulus interval (ISI) of 1 or 2 s. (1-0.5 Hz)
Laminar distribution of electrically evoked hippocampal short latency ripple activity highlights the importance of the subiculum in vivo in human epilepsy, an intraoperative study.	T√≥th E; Bokodi V; Somogyv√°ri Z; Magl√≥czky Z; Wittner L; Ulbert I; Er≈ëss L; Fab√≥ D	2021	14	9	42	epilepsy	ECOG	Evoked potentials higher than five z-score were considered as statistically significant	bipolar	4 ms segment around the stimulation was spline interpolated before analysis		no		5−10-15 mA, biphasic	0.5Hz
Sleep modulates effective connectivity: A study using intracranial stimulation and recording.	Arbune AA; Popa I; Mindruta I; Beniczky S; Donos C; Daneasa A; MƒÉl√Æia MD; BƒÉjenaru OA; Ciurea J; Barborica A	2020	25	8	3-48	epilepsy	sEEG	RMS value correlated with the current intensity of each stimulation pulse. The threshold for statistical significance was chosen ρ > 0. 4 and p < 0.05 according to Spearman’s correlation.	NES	100 ms window, starting 10 ms after each stimulation		no	64-channel Nicolet Wireless Amplifier or a 128-channel XLtek system (Natus)	0.25 to 5 mA,, biphasic	1Hz
Pathological responses to single-pulse electrical stimuli in epilepsy: The role of feedforward inhibition.	Hebbink J; Huiskamp G; van Gils SA; Leijten FSS; Meijer HGE	2020	11			epilepsy	ECOG	If the extremum of this signal between 9 and 100 ms after stimulation sufficiently exceeds the standard deviation of the baseline, that is the 2 s prior to stimulation, the response is classified as ER., as described in "A Comparison of Evoked and Non-evoked Functional Networks"	extracranial reference	epoch of 5 seconds starting 2 s before the stimulus, peak detected in +9ms-100ms	trial averaged and subtract the median taken over the whole interval of the averaged response	code only	SD LTM EXPRESS (Micromed)	8mA, monophasic	0.2Hz
Delayed high-frequency suppression after automated single-pulse electrical stimulation identifies the seizure onset zone in patients with refractory epilepsy.	Davis TS; Rolston JD; Bollo RJ; House PA	2018	10	6	25.4	epilepsy	ECoG	Significance-corrected TF ITC was calculated and used to detect the presence of CCEPs after stimulation. To provide increased sensitivity to these brief events, the zero-phase filtered epochs were used, the sliding window size was decreased from 150 ms down to 50 ms, the pre- and post-stimulation epochs were reduced from −1 to 1 down to −0.2 to 0.2 sec centered on stimulation, and the number of t…	common average	-1 to -0.02 pre, 0.02 to 1 post stim	The post-stimulation epoch was z-score normalized with respect to the pre-stimulation epoch	no	Grapevine	3.5 mA	random inter-pulse intervals of 2.5–3.5 sec (0.4-0.28)
Evoked directional network characteristics of epileptogenic tissue derived from single pulse electrical stimulation.	van Blooijs D; Leijten FSS; van Rijen PC; Meijer HGE; Huiskamp GJM	2018	21	11	median 15	epilepsy	ECOG	ERs were determined with an automatic detector in each averaged epoch. ERs were detected within 9–100 ms, when a peak exceeded the threshold of 2.5 times the standard deviation measured during baseline (Figure 1).	bipolar	9 to 100ms	Each epoch was corrected for baseline (a time window of 2 s prior to stimulation	no	micromed	4-8 mA	0.2 Hz
The Hippocampus and Amygdala Are Integrators of Neocortical Influence: A CorticoCortical Evoked Potential Study.	M√©gevand P; Groppe DM; Bickel S; Mercier MR; Goldfinger MS; Keller CJ; Entz L; Mehta AD	2017	21	9	mean 31.1	epilepsy	sEEG	We then used the largest peak of the absolute CCEP t-score (polarity was irrelevant because we used bipolar derivations) during the 10–50 msec period as the index of connectivity between the stimulating and recording sites; if no peak was detected, the two sites were deemed not to be connected. We thus built square, weighted, directed adjacency matrices of directed connectivity, with nodes repres…	bipolar	−200 to +800 msec	−200 to −25 msec period	no	Natus	4-5 mA	0.5 to 1 Hz
Evoked versus spontaneous high frequency oscillations in the chronic electrocorticogram in focal epilepsy.	van 't Klooster MA; van Klink NEC; van Blooijs D; Ferrier CH; Braun KPJ; Leijten FSS; Huiskamp GJM; Zijlmans M	2017	10	3	22.4	epilepsy	ECOG	ERs were determined with an automatic detector in each averaged epoch. ERs were detected within 9–100 ms, when a peak exceeded the threshold of 2.5 times the standard deviation measured during baseline (Figure 1).	bipolar	9 to 100ms	Each epoch was corrected for baseline (a time window of 2 s prior to stimulation	no	micromed	4-8 mA	0.2 Hz
A connectomics approach combining structural and effective connectivity assessed by intracranial electrical stimulation.	Donos C; MƒÉl√Æia MD; M√Ændru≈£ƒÉ I; Popa I; Ene M; BƒÉlƒÉnescu B; Ciurea A; Barborica A	2016	24	14	33.7±9.9	epilepsy	sEEG	Two criteria were applied to test if a contact was activated by stimulation. First we kept only those contacts that exhibited a monotonic relationship between the response and the applied current intensity as assessed by the Spearman's correlation coefficient: ρ > 0.5 and p < 0.05. The response on a particular contact was calculated as a single value representing the average of the RMS values ove…	bipolar	10-110 ms		no	natus	0.25-0.5 mA	15 s inter-pulse interval
Single Pulse Electrical Stimulation to identify epileptogenic cortex: Clinical information obtained from early evoked responses.	Mouthaan BE; van 't Klooster MA; Keizer D; Hebbink GJ; Leijten FSS; Ferrier CH; van Putten MJAM; Zijlmans M; Huiskamp GJM	2016	12	7	19.7	epilepsy	ECOG	Step 2 of the algorithm is the final ER peak detection in the interval 0.02–0.1 s after stimulation. This interval was chosen to avoid potential bias for incomplete artifact correction that interferes with the onset of the ER. For final peak detection the same algorithm as mentioned above was used, but now with an adaptive amplitude threshold determined by visual inspection. The choice of amplitu…	extra-cranial reference	-1 to 1s	0.15–1 s	no	IRES 600	4-8 mA	separated by 5 s intervals
Stimulus-evoked potentials contribute to map the epileptogenic zone during stereo-EEG presurgical monitoring.	Boido D; Kapetis D; Gnatkovsky V; Pastori C; Galbardi B; Sartori I; Tassi L; Cardinale F; Francione S; de Curtis M	2014	12	4	27.3 ± 6.95	epilepsy	sEEG	Recording sites in which SPES induced no responses were excluded from further analysis. For each stimulation, we classified the recording contacts as active and not active on the basis of two thresholds applied to the response peak amplitude and normalized area, respectively. The incrementally sorted values of both parameters were plotted and thresholds were automatically suggested by the program…	bipolar	100ms pre to 500ms post	trial averaged	no	Nihon	1-3 mA	1 Hz
Intrinsic functional architecture predicts electrically evoked responses in the human brain.	Keller CJ; Bickel S; Entz L; Ulbert I; Milham MP; Kelly C; Mehta AD	2011	7	4	35.8 ± 13.4	epilepsy	ECOG	The absolute of the peak z score of the response between 50 and 500 ms was then computed using the SD of the baseline. The SD was computed for each electrode separately using all time points in the baseline window of the averaged signal. CCEPs were considered significant if the N2 peak of the evoked potential exceeded the baseline amplitude by a threshold of ±6 SD as determined from the receiver …	NES	2-s epochs (500 ms prestimulation to 1,500 ms poststimulation)	baseline correction (−500 to −50 ms)	no		10mA, bipolar	0.5Hz
Variability of cortico-cortical evoked potentials in the epileptogenic zone is related to seizure occurrence	Feys, O.; Wens, V.; Schuind, S.; Rikir, E.; Legros, B.; De Ti√®ge, X.; Gaspard, N.	2024	20	11	26	epilepsy	sEEG	The three first deflections of the CCEPs (D1, D2, and D3) were detected by identifying its three highest amplitude peaks (excluding the first 7 msec epoch that commonly include the stimulation artifact,2 as confirmed by visual inspection of data). Amplitude minima between peaks were then used to segment the post-stimulus time interval into three windows containing on peak. Statistical significanc…	referential	−100 to 1000 msec	baseline correction (from −50 to −10 msec).	no		9mA	0.9Hz
Time-frequency analysis of single pulse electrical stimulation to assist delineation of epileptogenic cortex.	van 't Klooster MA; Zijlmans M; Leijten FS; Ferrier CH; van Putten MJ; Huiskamp GJ	2011	13	6	21	epilepsy	ECOG	EEGlab was used. This implementation uses a Morlet wavelet with frequency range of interes set to 10–520 Hz, with a frequency resolution of 1 Hz. The calculated mean baseline power was subtracted from each spectral estimate to address the changes in power evoked by stimulation instead of absolute power. This is known as the event-related spectral perturbation (ERSP; Delorme and Makeig, 2004). A ‘…	average reference	-1 s : 1 s	Linear interpolation of the data in all electrodes in the [0.9 ms : 8 ms]	no		4-8mA monophasic	0.2Hz
