# Supplementary material for: Methodologies to detect cortico-cortical evoked potentials: a systematic review
Source: Front Hum Neurosci. 2025 Sep 1;19:1636115. doi: 10.3389/fnhum.2025.1636115 (PMC12433984; doi:10.3389/fnhum.2025.1636115)
Supplement: Supplementary file 2 [file Table_2.xlsx]

## Sheet: Sheet1
Title	Authors	Abstract	Published Year	Published Month	Journal	Study
Preservation of language function by mapping the arcuate fasciculus using intraoperative corticocortical evoked potential under general anesthesia in glioma surgery	Kim, K.M.; Kim, S.-M.; Kang, H.; Ji, S.Y.; Dho, Y.-S.; Choi, Y.-D.; Kwak, G.H.; Kim, B.E.; Oh, H.; Park, H.-P.; Kang, K.M.; Choi, S.H.; Kwon, Y.N.; Lee, S.-T.; Seo, H.G.; Park, C.-K.	OBJECTIVE Intraoperative language mapping under general anesthesia is imperative for brain tumor surgery because awake surgery is not always feasible. Monitoring corticocortical evoked potential (CCEP) is known to be a useful method for tracking neuronal connectivity and localizing functional areas. The authors evaluated the clinical benefit of intraoperative CCEP monitoring for language function…	2022	Journal of Neurosurgery	Kim 2022	visual identification
Monitoring Cortico-cortical Evoked Potentials Using Only Two 6-strand Strip Electrodes for Gliomas Extending to the Dominant Side of Frontal Operculum During One-step Tumor Removal Surgery	Saito, T.; Muragaki, Y.; Tamura, M.; Maruyama, T.; Nitta, M.; Tsuzuki, S.; Fukui, A.; Koriyama, S.; Kawamata, T.	Objective: Resection of the dominant side of gliomas extending to the frontal operculum has high risk of severe language dysfunction. Here, we report recording cortico-cortical evoked potentials (CCEP) using only two 6-strand strip electrodes to monitor language-related fibers intraoperatively. We examined whether this simple procedure is useful for removing gliomas extending to the dominant side…	2022	World Neurosurgery	Saito 2022	visual identification
Frontal Fibers Connecting the Superior Frontal Gyrus to Broca Area: A Corticocortical Evoked Potential Study	Ookawa, S.; Enatsu, R.; Kanno, A.; Ochi, S.; Akiyama, Y.; Kobayashi, T.; Yamao, Y.; Kikuchi, T.; Matsumoto, R.; Kunieda, T.; Mikuni, N.	Background The frontal aslant tract is a deep frontal pathway connecting the superior frontal gyrus (SFG) to Broca area. This fiber is assumed to be associated with language functions, especially speech initiation and spontaneity. The aim of this study was to electrophysiologically investigate this network using corticocortical evoked potentials (CCEPs). Methods This study enrolled 8 patients wit…	2017	World Neurosurgery	Ookawa 2017	visual identification
Parieto-frontal network in humans studied by cortico-cortical evoked potential	Matsumoto, R.; Nair, D.R.; Ikeda, A.; Fumuro, T.; Lapresto, E.; Mikuni, N.; Bingaman, W.; Miyamoto, S.; Fukuyama, H.; Takahashi, R.; Najm, I.; Shibasaki, H.; Lüders, H.O.	Parieto-frontal network is essential for sensorimotor integration in various complex behaviors, and its disruption is associated with pathophysiology of apraxia and visuo-spatial disorders. Despite advances in knowledge regarding specialized cortical areas for various sensorimotor transformations, little is known about the underlying cortico-cortical connectivity in humans. We investigated inter-…	2012	Human Brain Mapping	Matsumoto 2012	visual identification
Functional connectivity in human cortical motor system: A cortico-cortical evoked potential study	Matsumoto, R.; Nair, D.R.; LaPresto, E.; Bingaman, W.; Shibasaki, H.; Lüders, H.O.	In order to understand the complex functional organization of the motor system, it is essential to know the anatomical and functional connectivity among individual motor areas. Clinically, knowledge of these cortico-cortical connections is important to understand the rapid spread of epileptic discharges through the network underlying ictal motor manifestation. In humans, however, knowledge of neu…	2007	Brain	Matsumoto 2007	visual identification
Functional connectivity in the human language system: A cortico-cortical evoked potential study	Matsumoto, R.; Nair, D.R.; LaPresto, E.; Najm, I.; Bingaman, W.; Shibasaki, H.; Lüders, H.O.	A better understanding of the mechanisms involved in human higher cortical functions requires a detailed knowledge of neuronal connectivity between functional cortical regions. Currently no good method for tracking in vivo neuronal connectivity exists. We investigated the inter-areal connections in vivo in the human language system using a new method, which we termed 'corticocortical evoked poten…	2004	Brain	Matsumoto 2004	visual identification
Cortico-cortical evoked potentials of language tracts in minimally invasive glioma surgery guided by Penfield stimulation	Seidel, K.; Wermelinger, J.; Alvarez-Abut, P.; Deletis, V.; Raabe, A.; Zhang, D.; Schucht, P.	Objective: We investigated the feasibility of recording cortico-cortical evoked potentials (CCEPs) in patients with low- and high-grade glioma. We compared CCEPs during awake and asleep surgery, as well as those stimulated from the functional Broca area and recorded from the functional Wernicke area (BtW), and vice versa (WtB). We also analyzed CCEP properties according to tumor location, histopa…	2024	Clinical Neurophysiology	Seidel 2024	visual identification
Functional Magnetic Resonance Imaging and Diffusion Tensor Imaging for Language Mapping in Brain Tumor Surgery: Validation With Direct Cortical Stimulation and Cortico–Cortical Evoked Potential	Kang, K.M.; Kim, K.M.; Kim, I.S.; Kim, J.H.; Kang, H.; Ji, S.Y.; Dho, Y.-S.; Oh, H.; Park, H.-P.; Seo, H.G.; Kim, S.-M.; Choi, S.H.; Park, C.-K.	Objective: Functional magnetic resonance imaging (fMRI) and diffusion tensor imaging-derived tractography (DTI-t) contribute to the localization of language areas, but their accuracy remains controversial. This study aimed to investigate the diagnostic performance of preoperative fMRI and DTI-t obtained with a simultaneous multi-slice technique using intraoperative direct cortical stimulation (DC…	2023	Korean Journal of Radiology	Kang 2023	visual identification
Recording cortico-cortical evoked potentials of the human arcuate fasciculus under general anaesthesia	Giampiccolo, D.; Parmigiani, S.; Basaldella, F.; Russo, S.; Pigorini, A.; Rosanova, M.; Cattaneo, L.; Sala, F.	Objective: We examined the feasibility of using cortico-cortical evoked potentials (CCEPs) to monitor the major cortical white matter tract involved in language, the arcuate fasciculus (AF), during surgery under general anaesthesia. Methods: We prospectively recruited nine patients undergoing surgery for lesions in the left peri-sylvian cortex, for whom awake surgery was not indicated. High angul…	2021	Clinical Neurophysiology	Giampiccolo 2021	visual identification
The Influence of Anesthesia on Corticocortical Evoked Potential Monitoring Network Between Frontal and Temporoparietal Cortices	Suzuki, Y.; Enatsu, R.; Kanno, A.; Yokoyama, R.; Suzuki, H.; Tachibana, S.; Akiyama, Y.; Mikami, T.; Ochi, S.; Yamakage, M.; Mikuni, N.	Background: Previous studies have reported the usefulness of intraoperative corticocortical evoked potentials (CCEPs) for preserving language function during brain surgery. Objective: This study aimed to assess the influence of depth of anesthesia on CCEP to establish its clinical utility. Methods: Twenty patients with brain tumors or epilepsy who underwent awake craniotomy were included in this …	2019	World Neurosurgery	Suzuki 2019	visual identification
Cortico-cortical evoked potentials in children with tuberous sclerosis complex using stereo-electroencephalography	Yu, X.; Ding, P.; Yuan, L.; Zhang, J.; Liang, S.; Zhang, S.; Liu, N.	Objectives: Patients with tuberous sclerosis complex (TSC) present multiple cortical tubers in the brain, which are responsible for epilepsy. It is still difficult to localize the epileptogenic tuber. The value of cortico-cortical evoked potentials (CCEPs) was assessed in epileptogenic tuber localization in patients with TSC using stereo-electroencephalography (SEEG). Methods: Patients with TSC w…	2019	Frontiers in Neurology	Yu 2019	visual identification
Intraoperative Electrophysiologic Mapping of Medial Frontal Motor Areas and Functional Outcomes	Shibata, S.; Yamao, Y.; Kunieda, T.; Inano, R.; Nakae, T.; Nishida, S.; Inada, T.; Takahashi, Y.; Kikuchi, T.; Arakawa, Y.; Yoshida, K.; Matsumoto, R.; Ikeda, A.; Mima, T.; Miyamoto, S.	Objective: To propose a method for intraoperative mapping and monitoring of the medial frontal motor areas (MFMA). Methods: We estimated the location of the MFMA using the corticocortical evoked potential (CCEP) provoked by electric stimuli to the primary motor area (M1) of the upper limb. We localized or defined the MFMA by recording the motor evoked potentials (MEPs) provoked by electric stimul…	2020	World Neurosurgery	Shibata 2020	visual identification
Cortico-cortical evoked potentials of language tracts in minimally invasive glioma surgery guided by Penfield stimulation	Seidel, K.; Wermelinger, J.; Alvarez-Abut, P.; Deletis, V.; Raabe, A.; Zhang, D.; Schucht, P.	Objective: We investigated the feasibility of recording cortico-cortical evoked potentials (CCEPs) in patients with low- and high-grade glioma. We compared CCEPs during awake and asleep surgery, as well as those stimulated from the functional Broca area and recorded from the functional Wernicke area (BtW), and vice versa (WtB). We also analyzed CCEP properties according to tumor location, histopa…	2024	Clinical Neurophysiology	Seidel 2024	visual identification
The connectivity index: an effective metric for grading epileptogenicity.	Yan Q; Gaspard N; Zaveri HP; Blumenfeld H; Hirsch LJ; Spencer DD; Alkawadri R	OBJECTIVE: The aim of this study was to investigate the performance of a metric of functional connectivity to classify and grade the excitability of brain regions based on evoked potentials in response to single-pulse electrical stimulation (SPES). METHODS: Patients who underwent 1-Hz frequency stimulation at prospectively selected contacts between 2003 and 2014 at the Yale Comprehensive Epilepsy…	2020	J Neurosurg	Yan 2020	visual identification
Characterizing EEG Cortical Dynamics and Connectivity with Responses to Single Pulse Electrical Stimulation (SPES).	Alarc√≥n G; Jim√©nez-Jim√©nez D; Valent√≠n A; Mart√≠n-L√≥pez D	OBJECTIVES: To model cortical connections in order to characterize their oscillatory behavior and role in the generation of spontaneous electroencephalogram (EEG). METHODS: We studied averaged responses to single pulse electrical stimulation (SPES) from the non-epileptogenic hemisphere of five patients assessed with intracranial EEG who became seizure free after contralateral temporal lobectomy. …	2018	Int J Neural Syst	Alarc√≥n 2018	visual identification
Electrical Stimulation of the Anterior Cingulate Gyrus Induces Responses Similar to K-complexes in Awake Humans.	Voysey Z; Mart√≠n-L√≥pez D; Jim√©nez-Jim√©nez D; Selway RP; Alarc√≥n G; Valent√≠n A	BACKGROUND: The brain region responsible for the initiation of K-complexes has not been identified to date. OBJECTIVE: To determine the brain region responsible for originating K-complexes. METHODS: We reviewed all 269 patients assessed for epilepsy surgery with intracranial electrodes and single pulse electrical stimulation (SPES) at King's College Hospital between 1999 and 2013. Intracranial EE…	2015	Brain Stimul	Voysey 2015	visual identification
Can single pulse electrical stimulation provoke responses similar to spontaneous interictal epileptiform discharges?	Nayak D; Valent√≠n A; Selway RP; Alarc√≥n G	OBJECTIVE: To estimate the proportion of patients where EEG responses to single pulse electrical stimulation (SPES) are similar to spontaneous interictal epileptiform discharges (IEDs) in the same patient, and whether such resemblance is related to seizure onset. METHODS: We have visually compared the morphology, topography and distribution of IEDs and of SPES responses in 36 patients with intrac…	2014	Clin Neurophysiol	Nayak 2014	visual identification
Anatomical features decide the atypical seizure manifestation of parahypothalamic hamartomas	Liu, C.; Hu, W.; Zhang, C.; Zheng, Z.; Yang, X.; Wang, X.; Mo, J.; Guo, Z.; Shao, X.; Zhang, K.	Background: The intrahypothalamic phenotype of hypothalamic hamartomas (HH) is associated with epilepsy, and the parahypothalamic phenotype usually leads to central precocious puberty but not neurological comorbidities or seizures. No study has confirmed the pathological role of parahypothalamic hamartomas in epileptogenesis, and the underlying mechanism is yet to be elucidated. Objective: We aim…	2022	Frontiers in Neurology	Liu 2022	NES
Prediction of Postoperative Speech Dysfunctions in Neurosurgery Based on Cortico-Cortical Evoked Potentials and Machine Learning Technology	Ishankulov, T.A.; Danilov, G.V.; Pitskhelauri, D.I.; Titov, O.Yu.; Ogurtsova, A.A.; Buklina, S.B.; Gulaev, E.V.; Konakova, T.A.; Bykanov, A.E.	Intraoperative recording of cortico-cortical evoked potentials (CCEPs) enables studying effective connections between various functional areas of the cerebral cortex. The fundamental possibility of postoperative speech dysfunction prediction in neurosurgery based on CCEP signal variations could serve as a basis to develop the criteria for the physiological permissibility of intracerebral tumors r…	2022	Sovremennye Tehnologii v Medicine	Ishankulov 2022	NES
Effective connectivity among the hippocampus, amygdala, and temporal neocortex in epilepsy patients: A cortico-cortical evoked potential study	Guo, Z.; Zhao, B.; Hu, W.; Zhang, C.; Wang, X.; Wang, Y.; Liu, C.; Mo, J.; Sang, L.; Ma, Y.; Shao, X.; Zhang, J.; Zhang, K.	Objective: Mesial temporal lobe epilepsy (MTLE) is one of the most common types of intractable epilepsy. The hippocampus and amygdala are two crucial structures of the mesial temporal lobe and play important roles in the epileptogenic network of MTLE. This study aimed to explore the effective connectivity among the hippocampus, amygdala, and temporal neocortex and to determine whether differences…	2021	Epilepsy and Behavior	Guo 2021	NES
Induction and quantification of excitability changes in human cortical networks	Keller, C.	Abstract How does human brain stimulation result in lasting changes in cortical excitability? Uncertainty on this question hinders the development of personalized brain stimulation therapies. To address this question, we quantified changes before, during, and after 10Hz repetitive stimulation in 14 medically-intractrable epilepsy patients undergoing intracranial EEG. To induce changes in excitabi…	2021	Brain Stimulation	Keller 2021	NES
Six-dimensional dynamic tractography atlas of language connectivity in the developing brain	Sonoda, M; Silverstein, BH; Jeong, JW; Sugiura, A; Nakai, Y; Mitsuhashi, T; Rothermel, R; Luat, AF; Sood, S; Asano, E	During a verbal conversation, our brain moves through a series of complex linguistic processing stages: sound decoding, semantic comprehension, retrieval of semantically coherent words, and overt production of speech outputs. Each process is thought to be supported by a network consisting of local and long-range connections bridging between major cortical areas. Both temporal and extratemporal lo…	2021	BRAIN	Sonoda 2021	NES
Effects of depth electrode montage and single-pulse electrical stimulation sites on neuronal responses and effective connectivity	Mitsuhashi, T.; Sonoda, M.; Iwaki, H.; Luat, A.F.; Sood, S.; Asano, E.	Objective: To determine the optimal depth electrode montages for the assessment of effective connectivity based on single-pulse electrical stimulation (SPES). To determine the effect of SPES locations on the extent of resulting neuronal propagations. Methods: We studied 14 epilepsy patients who underwent invasive monitoring with depth electrodes and measurement of cortico-cortical evoked potentia…	2020	Clinical Neurophysiology	Mitsuhashi 2020	NES
Four-dimensional map of direct effective connectivity from posterior visual areas	Sugiura, A; Silverstein, BH; Jeong, JW; Nakai, Y; Sonoda, M; Motoi, H; Asano, E	Lower- and higher-order visual cortices in the posterior brain, ranging from the medial- and lateral-occipital to fusiform regions, are suggested to support visual object recognition, whereas the frontal eye field (FEF) plays a role in saccadic eye movements which optimize visual processing. Previous studies using electrophysiology and functional MRI techniques have reported that tasks requiring …	2020	NEUROIMAGE	Sugiura 2020	NES
Impact of volume-conducted potential in interpretation of cortico-cortical evoked potential: Detailed analysis of high-resolution electrocorticography using two mathematical approaches	Shimada, S.; Kunii, N.; Kawai, K.; Matsuo, T.; Ishishita, Y.; Ibayashi, K.; Saito, N.	Objective Cortico-cortical evoked potential (CCEP) has been utilized to evaluate connectivity between cortices. However, previous reports have rarely referred to the impact of volume-conducted potential (VCP) which must be a confounding factor of large potential around the stimulation site. To address this issue, we challenged the null hypothesis that VCP accounts for the majority of the recorded…	2017	Clinical Neurophysiology	Shimada 2017	NES
Connectivity in ictal single photon emission computed tomography perfusion: A cortico-cortical evoked potential study	Tousseyn, S.; Krishnan, B.; Wang, Z.I.; Wongwiangjunt, S.; Nayak, C.S.; Mosher, J.C.; Wu, G.; Van Paesschen, W.; Leahy, R.M.; Gonzalez-Martinez, J.A.; Bulacio, J.; Najm, I.M.; Alexopoulos, A.V.; Nair, D.R.	Subtraction ictal and interictal single photon emission computed tomography can demonstrate complex ictal perfusion patterns. Regions with ictal hyperperfusion are suggested to reflect seizure onset and propagation pathways. The significance of ictal hypoperfusion is not well understood. The aim of this study was to verify whether ictal perfusion changes, both hyper- and hypoperfusion, correspond…	2017	Brain	Tousseyn 2017	NES
Cortico-cortical evoked potentials and stimulation-elicited gamma activity preferentially propagate from lower- to higher-order visual areas	Matsuzaki, N.; Juhász, C.; Asano, E.	Objective: The lower-order visual cortex in the medial-occipital region is suggested to send feed-forward signals to the higher-order visual cortex including ventral-occipital-temporal and dorsal-occipital regions. We determined how stimulation-elicited cortical-signals propagate between lower- and higher-order visual cortices, and whether the magnitudes of stimulation-elicited cortical-signals r…	2013	Clinical Neurophysiology	Matsuzaki 2013	NES
Stimulating native seizures with neural resonance: A new approach to localize the seizure onset zone	Smith, R.J.; Hays, M.A.; Kamali, G.; Coogan, C.; Crone, N.E.; Kang, J.Y.; Sarma, S.V.	Successful outcomes in epilepsy surgery rely on the accurate localization of the seizure onset zone. Localizing the seizure onset zone is often a costly and time-consuming process wherein a patient undergoes intracranial EEG monitoring, and a team of clinicians wait for seizures to occur. Clinicians then analyse the intracranial EEG before each seizure onset to identify the seizure onset zone and…	2022	Brain	Smith 2022	NES
Monitoring Corticocortical Evoked Potentials During Intracranial Vascular Surgery	Yoshimoto, T.; Maruichi, K.; Itoh, Y.; Takamiya, S.; Kaneko, T.	Background: Monitoring of corticocortical evoked potentials (CCEPs) during brain tumor surgery of patients under anesthesia was recently reported to be effective in assisting in preservation of speech function. The aim of this study was to investigate whether CCEPs can be reproducibly measured between the frontal and temporal lobes during standard intracranial vascular surgery under general anest…	2019	World Neurosurgery	Yoshimoto 2019	NES
Human hippocampal-cingulate gyral connectivity-cortico-cortical evoked potentials(CCEP) study	Kubota, Y.; Nair, D.; Enatsu, R.; Bulacio, J.; Gonzalez, J.; Najm, I.	Rationale: Human limbic system is not described in detail. Recent diffusion tract imaging on MRI technique enables to visualize the human fornical circuit or cingulum. However this technique demonstrates partially anatomical connectivity not functional connectivity, therefore so far nobody could elucidate limbic functional connectivity. Cortico-Cortical Evoked Potential (CCEP) method was first in…	2011	Epilepsy Currents	Kubota 2011	NES
Steady-State Cortico-Cortical Evoked Potential	Arihara, M.; Enatsu, R.; Ochi, S.; Sasagawa, A.; Hirano, T.; Kuribara, T.; Yamada, S.; Kimura, Y.; Matsuhashi, M.; Mikuni, N.	Purpose:The present study evaluated the utility of the steady-state responses of cortico-cortical evoked potentials (SSCCEPs) and compared them with the responses of conventional CCEPs.Methods:Eleven patients with medically intractable focal epilepsy who underwent the implantation of subdural electrodes or stereoelectroencephalography were enrolled. Conventional CCEPs were obtained by averaging r…	2023	Journal of Clinical Neurophysiology	Arihara 2023	NES
Effective connectivity relates seizure outcome to electrode placement in responsive neurostimulation	Kobayashi, K; Taylor, KN; Shahabi, H; Krishnan, B; Joshi, A; Mackow, MJ; Feldman, L; Zamzam, O; Medani, T; Bulacio, J; Alexopoulos, A; Najm, I; Bingaman, W; Leahy, RM; Nair, DR	Responsive neurostimulation is a closed-loop neuromodulation therapy for drug resistant focal epilepsy. Responsive neurostimulation electrodes are placed near ictal onset zones so as to enable detection of epileptiform activity and deliver electrical stimulation. There is no standard approach for determining the optimal placement of responsive neurostimulation electrodes. Clinicians make this det…	2023	BRAIN COMMUNICATIONS	Kobayashi 2023	NES
Quantifying volume conducted potential using stimulation artefact in cortico-cortical evoked potentials	Prime, D.; Woolfe, M.; O'Keefe, S.; Rowlands, D.; Dionisio, S.	Background: Cortico-cortical evoked potentials (CCEP) are a technique using low frequency stimulation to infer regions of cortical connectivity in patients undergoing Stereo-electroencephalographic (SEEG) monitoring for refractory epilepsy. Little attention has been given to volume conducted components of CCEP responses, and how they may inflate CCEP connectivity. New Method: Using data from 37 S…	2020	Journal of Neuroscience Methods	Prime 2020	NES
Comparing connectivity metrics in cortico-cortical evoked potentials using synthetic cortical response patterns	Prime, D.; Woolfe, M.; Rowlands, D.; O'Keefe, S.; Dionisio, S.	Background: Cortico-Cortical Evoked Potentials (CCEPs) are a novel low frequency stimulation method used for brain mapping during intracranial epilepsy investigations. Only a handful of metrics have been applied to CCEP data to infer connectivity, and no comparison as to which is best has been performed. New method: We implement a novel method which involved superimposing synthetic cortical respo…	2020	Journal of Neuroscience Methods	Prime 2020	NES
The FAST graph: A novel framework for the anatomically-guided visualization and analysis of cortico-cortical evoked potentials	Taylor, K.N.; Joshi, A.A.; Li, J.; Gonzalez-Martinez, J.A.; Wang, X.; Leahy, R.M.; Nair, D.R.; Mosher, J.C.	Background: Intracerebral electroencephalography (iEEG) using stereoelectroencephalography (SEEG) methodology for epilepsy surgery gives rise to complex data sets. The neurophysiological data obtained during the in-patient period includes categorization of the evoked potentials resulting from direct electrical cortical stimulation such as cortico-cortical evoked potentials (CCEPs). These potentia…	2020	Epilepsy Research	Taylor 2020	NES
Epileptogenic network of focal epilepsies mapped with cortico-cortical evoked potentials	Guo, ZH; Zhao, BT; Toprani, S; Hu, WH; Zhang, C; Wang, X; Sang, L; Ma, YS; Shao, XQ; Razavi, B; Parvizi, J; Fisher, R; Zhang, JG; Zhang, K	Objective: The goal of this study was to investigate the spatial extent and functional organization of the epileptogenic network through cortico-cortical evoked potentials (CCEPs) in patients being evaluated with intracranial stereoelectroencephalography.Methods: Weretrospectively included 25 patients. Wedivided the recorded sites into three regions: epileptogenic zone (EZ); propagation zone (PZ)…	2020	CLINICAL NEUROPHYSIOLOGY	Guo 2020	NES
Intracortical mechanisms of single pulse electrical stimulation (SPES) evoked excitations and inhibitions in humans	Hajnal, B.; Szabó, J.P.; Tóth, E.; Keller, C.J.; Wittner, L.; Mehta, A.D.; Erőss, L.; Ulbert, I.; Fabó, D.; Entz, L.	Cortico-cortical evoked potentials (CCEPs) elicited by single-pulse electric stimulation (SPES) are widely used to assess effective connectivity between cortical areas and are also implemented in the presurgical evaluation of epileptic patients. Nevertheless, the cortical generators underlying the various components of CCEPs in humans have not yet been elucidated. Our aim was to describe the lami…	2024	Scientific reports	Hajnal 2024	NES
An anatomo-functional study of the interactivity between the paracentral lobule and the primary motor cortex	Kimura, Y.; Yamada, S.; Komatsu, K.; Enatsu, R.; Sato, R.; Kamada, C.; Sasagawa, A.; Hirano, T.; Arihara, M.; Mikuni, N.	OBJECTIVE: The purpose of this study was to understand the anatomical and functional connections between the paracentral lobule (PCL) and the primary motor cortex (M1) of the human brain. METHODS: This retrospective study included 16 patients who underwent resection of lesions located near M1. Nine patients had lesions in the dominant hemisphere. Tractography was performed to visualize the connec…	2024	Journal of neurosurgery	Kimura 2024	NES
Direct cortical stimulation induces short-term plasticity of neural oscillations in humans	Munot, S.; Kim, N.; Huang, Y.; Keller, C.J.	Patterned brain stimulation is commonly employed as a tool for eliciting plasticity in brain circuits and treating neuropsychiatric disorders. Although widely used in clinical settings, there remains a limited understanding of how stimulation-induced plasticity influences neural oscillations and their interplay with the underlying baseline functional architecture. To address this question, we app…	2023	bioRxiv	Munot 2023	NES
Intraoperative Cortico-Cortical Evoked Potentials for Monitoring Language Function during Brain Tumor Resection in Anesthetized Patients	Vega-Zelaya, L; Pulido, P; Sola, RG; Pastor, J	Background: Cortico-cortical evoked potentials (CCEPs) have been used to map the frontal (FLA) and parietal (PLA) cortical regions related to language function. However, they have usually been employed as a complementary method during sleep-awake surgery. Methods: Five male and two female patients received surgery for tumors located near language areas. Six patients received general anesthesia an…	2023	JOURNAL OF INTEGRATIVE NEUROSCIENCE	Vega-Zelaya 2023	NES
Local and distant cortical responses to single pulse intracranial stimulation in the human brain are differentially modulated by specific stimulation parameters	Paulk, A.C.; Zelmann, R.; Crocker, B.; Widge, A.S.; Dougherty, D.D.; Eskandar, E.N.; Weisholtz, D.S.; Richardson, R.M.; Cosgrove, G.R.; Williams, Z.M.; Cash, S.S.	Background: Electrical neuromodulation via direct electrical stimulation (DES) is an increasingly common therapy for a wide variety of neuropsychiatric diseases. Unfortunately, therapeutic efficacy is inconsistent, likely due to our limited understanding of the relationship between the massive stimulation parameter space and brain tissue responses. Objective: To better understand how different pa…	2022	Brain Stimulation	Paulk 2022	NES
Cortical-cortical Evoked Potentials Correlate to the Interictal Spike Network in Stereo EEG Patients	Pucci, F.; Taylor, K.; Nair, D.	Introduction Cortical-cortical evoked potentials (CCEPs) are an electrophysiological measure of cerebral connectivity which have been shown to correlate to early ictal spread. Here, we seek to determine if CCEPs correlate with interictal spiking activity. Methods In a small cohort of three human subjects undergoing stereo EEG extraoperative seizure monitoring, we elicited CCEPs by stimulating at …	2022	Stereotactic and Functional Neurosurgery	Pucci 2022	NES
Prediction of Postoperative Speech Dysfunction Based on Cortico-Cortical Evoked Potentials and Machine Learning	Ishankulov, T.; Danilov, G.; Pitskhelauri, D.; Titov, O.; Ogurtsova, A.; Buklina, S.; Gulaev, E.; Konakova, T.; Bykanov, A.	The possibility of postoperative speech dysfunction prediction in neurosurgery based on intraoperative cortico-cortical evoked potentials (CCEP) might provide a new basis to refine the criteria for the extent of intracerebral tumor resection and preserve patients' quality of life. In this study, we aimed to test the quality of predicting postoperative speech dysfunction with machine learning base…	2022	Studies in health technology and informatics	Ishankulov 2022	NES
Localizing seizure onset zones in surgical epilepsy with neurostimulation deep learning	Johnson, GW; Cai, LY; Doss, DJ; Jiang, JW; Negi, AS; Narasimhan, S; Paulo, DL; González, HFJ; Roberson, SW; Bick, SK; Chang, CE; Morgan, VL; Wallace, MT; Englot, DJ	OBJECTIVE In drug-resistant temporal lobe epilepsy, automated tools for seizure onset zone (SOZ) localization that use brief interictal recordings could supplement presurgical evaluations and improve care. Thus, the authors sought to localize SOZs by training a multichannel convolutional neural network on stereoelectroencephalography (SEEG) cortico-cortical evoked potentials.METHODS The authors p…	2022	JOURNAL OF NEUROSURGERY	Johnson 2022	NES
Cortico-cortical evoked potential by single-pulse electrical stimulation is a generally safe procedure	Kobayashi, K.; Matsumoto, R.; Usami, K.; Matsuhashi, M.; Shimotake, A.; Kikuchi, T.; Yoshida, K.; Kunieda, T.; Miyamoto, S.; Takahashi, R.; Ikeda, A.	Objective: Cortico-cortical evoked potential (CCEP) by single-pulse electrical stimulation (SPES) is useful to investigate effective connectivity and cortical excitability. We aimed to clarify the safety of CCEPs. Methods: We retrospectively analyzed 29 consecutive patients with intractable partial epilepsy undergoing chronic subdural grid implantation and CCEP recording. Repetitive SPES (1 Hz) w…	2021	Clinical Neurophysiology	Kobayashi 2021	NES
Temporal order of signal propagation within and across intrinsic brain networks	Veit, M.J.; Kucyi, A.; Hu, W.; Zhang, C.; Zhao, B.; Guo, Z.; Yang, B.; Sava-Segal, C.; Perry, C.; Zhang, J.; Zhang, K.; Parvizi, J.	We studied the temporal dynamics of activity within and across functional MRI (fMRI)–derived nodes of intrinsic resting-state networks of the human brain using intracranial electroencephalography (iEEG) and repeated single-pulse electrical stimulation (SPES) in neurosurgical subjects implanted with intracranial electrodes. We stimulated and recorded from 2,133 and 2,372 sites, respectively, in 29…	2021	Proceedings of the National Academy of Sciences of the United States of America	Veit 2021	NES
Intraoperative Corticocortical Evoked Potentials for Language Monitoring in Epilepsy Surgery	Mariani, V.; Sartori, I.; Revay, M.; Mai, R.; Lizio, D.; Berta, L.; Rizzi, M.; Cossu, M.	Objective: To evaluate the applicability of corticocortical evoked potentials (CCEP) for intraoperative monitoring of the language network in epilepsy surgery under general anesthesia. To investigate the clinical relevance on language functions of intraoperative changes of CCEP recorded under these conditions. Methods: CCEP monitoring was performed in 14 epileptic patients (6 females, 4 children)…	2021	World Neurosurgery	Mariani 2021	NES
Connectivity of the human insula: A cortico-cortical evoked potential (CCEP) study	Dionisio, S.; Mayoglou, L.; Cho, S.-M.; Prime, D.; Flanigan, P.M.; Lega, B.; Mosher, J.; Leahy, R.; Gonzalez-Martinez, J.; Nair, D.	Objective: The human insula is increasingly being implicated as a multimodal functional network hub involved in a large variety of complex functions. Due to its inconspicuous location and highly vascular anatomy, it has historically been difficult to study. Cortico-cortical evoked potentials (CCEPs), utilize low frequency stimulation to map cerebral networks. They were used to study connections o…	2019	Cortex	Dionisio 2019	NES
Intraoperative monitoring for glioma surgery	Saito, T.; Muragaki, Y.; Tamura, M.; Maruyama, T.; Kawamata, T.	Aggressive resection of intracranial gliomas, which has a positive impact on prognosis, is unfortunately associated with an increased risk of neurological complications. To preserve brain function and avoid major postoperative morbidity, various intraoperative neurophysiological monitoring methods have been introduced in clinical practice. Specifically, it is critical to understand and master the…	2019	Japanese Journal of Neurosurgery	Saito 2019	NES
The effectiveness of cortico-cortical evoked potential in detecting seizure onset zones	Zhang, N.; Zhang, B.; Rajah, G.B.; Geng, X.; Singh, R.; Yang, Y.; Yan, X.; Li, Z.; Zhou, W.; Ding, Y.; Sun, W.	Objective The aim of the study was to evaluate the parameters for localizing the seizure onset zone in refractory epilepsy patients using cortico-cortical evoked potentials (CCEP). Methods Fifteen patients (nine females) with medically refractory partial epilepsy underwent stereo electro encephalography (SEEG) in Tsinghua University Yu-Quan Hospital from 2015 to 2016. Clinical semiology and, scal…	2018	Neurological Research	Zhang 2018	NES
Structural and effective connectivity in focal epilepsy	Parker, C.S.; Clayden, J.D.; Cardoso, M.J.; Rodionov, R.; Duncan, J.S.; Scott, C.; Diehl, B.; Ourselin, S.	Patients with medically-refractory focal epilepsy may be candidates for neurosurgery and some may require placement of intracranial EEG electrodes to localise seizure onset. Assessing cerebral responses to single pulse electrical stimulation (SPES) may give diagnostically useful data. SPES produces cortico-cortical evoked potentials (CCEPs), which infer effective brain connectivity. Diffusion-wei…	2018	NeuroImage: Clinical	Parker 2018	NES
Interhemispheric Asymmetry of Network Connecting Between Frontal and Temporoparietal Cortices: A Corticocortical-Evoked Potential Study	Kanno, A.; Enatsu, R.; Ookawa, S.; Noshiro, S.; Ohtaki, S.; Suzuki, K.; Suzuki, Y.; Yokoyama, R.; Ochi, S.; Akiyama, Y.; Mikami, T.; Nakae, T.; Kikuchi, T.; Kunieda, T.; Miyamoto, S.; Matsumoto, R.; Mikuni, N.	Background: The connection between the ventrolateral frontal and temporoparietal cortices has an important role in language function on the language-dominant side and spatial awareness on the nondominant side. However, the laterality of these pathways remains controversial. We investigated the laterality of this connection using corticocortical-evoked potentials (CCEPs). Methods: From April 2014 …	2018	World Neurosurgery	Kanno 2018	NES
Mapping Cortical Connectivity Using Cortico-Cortical Evoked Potentials	Crowther, L; Brunner, P; Ritaccio, A; Schalk, G		2018	NEUROLOGY	Crowther 2018	NES
High frequency activity overriding cortico-cortical evoked potentials reflects altered excitability in the human epileptic focus	Kobayashi, K.; Matsumoto, R.; Matsuhashi, M.; Usami, K.; Shimotake, A.; Kunieda, T.; Kikuchi, T.; Yoshida, K.; Mikuni, N.; Miyamoto, S.; Fukuyama, H.; Takahashi, R.; Ikeda, A.	Objective We aimed to clarify that high frequency activity (HFA) of cortico-cortical evoked potentials (CCEPs), elicited by single pulse electrical stimulation (SPES), reflects cortical excitability. Methods We recruited 16 patients with refractory partial epilepsy who had chronic subdural electrode implantation for presurgical evaluation. A repetitive SPES was given to (1) the seizure onset zone…	2017	Clinical Neurophysiology	Kobayashi 2017	NES
Network dynamics of human face perception	Kadipasaoglu, CM; Conner, CR; Baboyan, VG; Rollo, M; Pieters, TA; Tandon, N	Prevailing theories suggests that cortical regions responsible for face perception operate in a serial, feed-forward fashion. Here, we utilize invasive human electrophysiology to evaluate serial models of face-processing via measurements of cortical activation, functional connectivity, and cortico-cortical evoked potentials. We find that task-dependent changes in functional connectivity between f…	2017	PLOS ONE	Kadipasaoglu 2017	NES
Brain network dynamics in the human articulatory loop	Nishida, M; Korzeniewska, A; Crone, NE; Toyoda, G; Nakai, Y; Ofen, N; Brown, EC; Asano, E	Objective: The articulatory loop is a fundamental component of language function, involved in the short-term buffer of auditory information followed by its vocal reproduction. We characterized the network dynamics of the human articulatory loop, using invasive recording and stimulation.Methods: We measured high-gamma activity(70-110 Hz) recorded intracranially when patients with epilepsy either o…	2017	CLINICAL NEUROPHYSIOLOGY	Nishida 2017	NES
Passive language mapping combining real-time oscillation analysis with cortico-cortical evoked potentials for awake craniotomy	Tamura, Y.; Ogawa, H.; Kapeller, C.; Prueckl, R.; Takeuchi, F.; Anei, R.; Ritaccio, A.; Guger, C.; Kamada, K.	OBJECTIVE: Electrocortical stimulation (ECS) is the gold standard for functional brain mapping; however, precise functional mapping is still difficult in patients with language deficits. High gamma activity (HGA) between 80 and 140 Hz on electrocorticography is assumed to reflect localized cortical processing, whereas the cortico-cortical evoked potential (CCEP) can reflect bidirectional response…	2016	Journal of Neurosurgery	Tamura 2016	NES
Connectivity of the frontal and anterior insular network: A cortico-cortical evoked potential study	Enatsu, R.; Gonzalez-Martinez, J.; Bulacio, J.; Mosher, J.C.; Burgess, R.C.; Najm, I.; Nair, D.R.	Objective The frontal and insular fiber network in humans remains largely unknown. This study investigated the connectivity of the frontal and anterior insular network in humans using cortico-cortical evoked potential (CCEP). Methods This retrospective analysis included 18 patients with medically intractable focal epilepsy who underwent stereoelectroencephalography and CCEP. Alternating 1-Hz elec…	2016	Journal of Neurosurgery	Enatsu 2016	NES
Prediction of Seizure Spread Network via Sparse Representations of Overcomplete Dictionaries	Liu, F; Xiang, W; Wang, SY; Lega, B	Epilepsy is one of the most common brain disorders and affect people of all ages. Resective surgery is currently the most effective overall treatment for patients whose seizures cannot be controlled by medications. Seizure spread network with secondary epileptogenesis are thought to be responsible for a substantial portion of surgical failures. However, there is still considerable risk of surgica…	2016	Brain Informatics and Health	Liu 2016	NES
Intrusive Thoughts Elicated by Direct Electrical Stimulation during Stereo-Electroencephalography	Popa, I; Donos, C; Barborica, A; Opris, I; Malîia, MD; Ene, M; Ciurea, J; Mîndruta, I	Cortical direct electrical stimulation ( DES) is a method of brain mapping used during invasive presurgical evaluation of patients with intractable epilepsy. Intellectual auras like intrusive thoughts, also known as forced thinking ( FT), have been reported during frontal seizures. However, there are few reports on FT obtained during DES in frontal cortex. We report three cases in which we obtain…	2016	FRONTIERS IN NEUROLOGY	Popa 2016	NES
Cortico-cortical evoked potentials for sites of early versus late seizure spread in stereoelectroencephalography	Lega, B.; Dionisio, S.; Flanigan, P.; Bingaman, W.; Najm, I.; Nair, D.; Gonzalez-Martinez, J.	Cortico-cortical evoked potentials offer the possibility of understanding connectivity within seizure networks to improve diagnosis and more accurately identify candidates for seizure surgery. We sought to determine if cortico-cortical evoked potentials and post-stimulation oscillatory changes differ for sites of EARLY versus LATE ictal spread. 37 patients undergoing stereoelectroencephalography …	2015	Epilepsy Research	Lega 2015	NES
Bidirectional neural connectivity between basal temporal and posterior language areas in humans	Araki, K.; Terada, K.; Usui, K.; Usui, N.; Araki, Y.; Baba, K.; Matsuda, K.; Tottori, T.; Inoue, Y.	Objective: The basal temporal language area (BTL) is known to be involved in the semantic processing of language. To investigate the neural connectivity between BTL and the posterior language area (PL), we used cortico-cortical evoked potential (CCEP) technique. Methods: Four patients with intractable epilepsy who underwent presurgical evaluation with subdural electrodes were examined. All patien…	2015	Clinical Neurophysiology	Araki 2015	NES
Connections of the limbic network: A corticocortical evoked potentials study	Enatsu, R.; Gonzalez-Martinez, J.; Bulacio, J.; Kubota, Y.; Mosher, J.; Burgess, R.C.; Najm, I.; Nair, D.R.	Papez proposed a network for higher brain function, which is termed the limbic network. However, the invivo human limbic network has not been established. We investigated the connectivity of the human limbic system using corticocortical evoked potential (CCEP). This retrospective analysis included 28 patients with medically intractable focal epilepsy who underwent stereoelectroencephalography (SE…	2015	Cortex	Enatsu 2015	NES
Cortical-cortical evoked potentials (CCEPS) distinguish early versus late seizure spread in stereoelectroencephalography	Dionisio, A.; Lega, B.; Gonzalez-Martinez, J.; Flanagan, P.; Nair, D.	Rationale: Cortical-cortical evoked potentials (CCEPs) offer the possibility of understanding connectivity with in seizure networks to improve diagnosis and more accurately identify candidates for seizure surgery. The process of identifying the epileptogenic zone includes characterizing sites of EARLY seizure spread (within three seconds). We sought to determine if CCEPs can distinguish sites of …	2015	Epilepsy Currents	Dionisio 2015	NES
Different Mode of Afferents Determines the Frequency Range of High Frequency Activities in the Human Brain: Direct Electrocorticographic Comparison between Peripheral Nerve and Direct Cortical Stimulation	Kobayashi, K; Matsumoto, R; Matsuhashi, M; Usami, K; Shimotake, A; Kunieda, T; Kikuchi, T; Mikuni, N; Miyamoto, S; Fukuyama, H; Takahashi, R; Ikeda, A	Physiological high frequency activities (HFA) are related to various brain functions. Factors, however, regulating its frequency have not been well elucidated in humans. To validate the hypothesis that different propagation modes (thalamo-cortical vs. cortico-coritcal projections), or different terminal layers (layer IV vs. layer II/III) affect its frequency, we, in the primary somatosensory cort…	2015	PLOS ONE	Kobayashi 2015	NES
Bistability breaks-off deterministic responses to intracortical stimulation during non-REM sleep	Pigorini, A; Sarasso, S; Proserpio, P; Szymanski, C; Arnulfo, G; Casarotto, S; Fecchio, M; Rosanova, M; Mariotti, M; Lo Russo, G; Palva, JM; Nobili, L; Massimini, M	During non-rapid eye movement (NREM) sleep (stage N3), when consciousness fades, cortico-cortical interactions are impaired while neurons are still active and reactive. Why is this? We compared cortico-cortical evoked-potentials recorded during wakefulness and NREM by means of time-frequency analysis and phase-locking measures in 8 epileptic patients undergoing intra-cerebral stimulations/recordi…	2015	NEUROIMAGE	Pigorini 2015	NES
Intraoperative dorsal language network mapping by using single-pulse electrical stimulation	Yamao, Y.; Matsumoto, R.; Kunieda, T.; Arakawa, Y.; Kobayashi, K.; Usami, K.; Shibata, S.; Kikuchi, T.; Sawamoto, N.; Mikuni, N.; Ikeda, A.; Fukuyama, H.; Miyamoto, S.	The preservation of language function during brain surgery still poses a challenge. No intraoperative methods have been established to monitor the language network reliably. We aimed to establish intraoperative language network monitoring by means of cortico-cortical evoked potentials (CCEPs). Subjects were six patients with tumors located close to the arcuate fasciculus (AF) in the language-domi…	2014	Human Brain Mapping	Yamao 2014	NES
Intraoperative cortico-cortical evoked potentials for the evaluation of language function during brain tumor resection: Initial experience with 13 cases	Saito, T.; Tamura, M.; Muragaki, Y.; Maruyama, T.; Kubota, Y.; Fukuchi, S.; Nitta, M.; Chernov, M.; Okamoto, S.; Sugiyama, K.; Kurisu, K.; Sakai, K.L.; Okada, Y.; Iseki, H.	Methods. Intraoperative monitoring of CCEP was applied in 13 patients (mean age 34 ± 14 years) during the removal of neoplasms located within or close to language-related structures in the dominant cerebral hemisphere. For this purpose strip electrodes were positioned above the frontal language area (FLA) and temporal language area (TLA), which were identified with direct cortical stimulation and…	2014	Journal of Neurosurgery	Saito 2014	NES
In vivo human hippocampal cingulate connectivity: A corticocortical evoked potentials (CCEPs) study	Kubota, Y.; Enatsu, R.; Gonzalez-Martinez, J.; Bulacio, J.; Mosher, J.; Burgess, R.C.; Nair, D.R.	Objective: To investigate the human limbic system using cortico-cortical evoked potential (CCEP), which reveals the brain networks. Methods: Five patients with nonlesional medically intractable focal epilepsy with ictal onset outside the limbic system were enrolled. All patients underwent stereoelectroencephalogram electrode implantation in order to delineate the epileptogenic zone. Alternating 1…	2013	Clinical Neurophysiology	Kubota 2013	NES
Posterior cingulate epilepsy: Clinical and neurophysiological analysis	Enatsu, R.; Gonzalez-Martinez, J.; Serletis, D.; Bulacio, J.; Nair, D.; Najm, I.; Bingaman, W.	Introduction: Posterior cingulate epilepsy (PCE) is misleading because the seizure onset is located at an anatomically deep and semiologically silent area. This type of epilepsy is rare and has not been well described yet. Knowledge of the clinical and neurophysiological feature of PCE would be important for the interpretation of presurgical evaluation and better surgical strategy. Methods: This …	2013	Stereotactic and Functional Neurosurgery	Enatsu 2013	NES
HFO correlates of cortico-cortical evoked potentials reveal altered excitability in the human epileptic focus	Kobayashi, K.; Matsumoto, R.; Matsuhashi, M.; Usami, K.; Shimotake, A.; Kunieda, T.; Mikuni, N.; Miyamoto, S.; Fukuyama, H.; Takahashi, R.; Ikeda, A.	Rationale: Pathological high frequency oscillations (HFOs), ripple (R:80-250 Hz) and fast ripple (FR: >250 Hz), have been recently recorded with macroelectrodes as a possible biomarker of epileptogenesis. However, analysis of spontaneous interictal HFOs needs long sampling time and skillful technique. We have focused on the early responses (cortico-cortical evoked potentials: CCEPs) to 1Hz single…	2013	Epilepsy Currents	Kobayashi 2013	NES
Uneven interhemispheric connections between left and right primary sensori-motor areas	Terada, K.; Umeoka, S.; Usui, N.; Baba, K.; Usui, K.; Fujitani, S.; Matsuda, K.; Tottori, T.; Nakamura, F.; Inoue, Y.	To clarify the characteristics of interhemispheric connections, we investigated cortico-cortical evoked potentials (CCEP) in human. Fourteen patients with temporal lobe epilepsy who underwent invasive EEG monitoring with bilaterally implanted subdural electrodes were studied. Electric pulse stimuli were given in a bipolar fashion at two adjacent electrodes on and around the motor area (MA) or sen…	2012	Human Brain Mapping	Terada 2012	NES
Asymmetric bilateral effect of the supplementary motor area proper in the human motor system	Kikuchi, T; Matsumoto, R; Mikuni, N; Yokoyama, Y; Matsumoto, A; Ikeda, A; Fukuyama, H; Miyamoto, S; Hashimoto, N	Objective: This study aimed to clarify the function of human supplementary motor area proper (SMA) by the single-pulse electric stimulation method and its clinical usefulness for SMA mapping.Methods: We studied five patients with epilepsy or brain tumour who underwent invasive functional mapping with subdural electrodes. Single-pulse electric stimulation of primary motor area (MI) and SMA was car…	2012	CLINICAL NEUROPHYSIOLOGY	Kikuchi 2012	NES
Anatomic and electro-physiologic connectivity of the language system: A combined DTI-CCEP study	Conner, C.R.; Ellmore, T.M.; DiSano, M.A.; Pieters, T.A.; Potter, A.W.; Tandon, N.	Here we present a novel multimodal analysis of network connectivity in the language system. We assessed connectivity of Broca's area using tractography with diffusion tensor imaging (DTI), and with cortico-cortical evoked potentials (CCEPs) to measure the spread of artificial currents applied directly to human cortex. We found that both the amplitude and latency of CCEP currents significantly cor…	2011	Computers in Biology and Medicine	Conner 2011	NES
Current challenges in the practice of epilepsy surgery	Wrench, JM; Matsumoto, R; Inoue, Y; Wilson, SJ	The accurate prediction of individual outcomes after epilepsy surgery represents a key challenge facing clinicians. It requires a precise understanding of surgical candidacy and the optimal timing of surgery to maximize a range of outcomes, including medical, psychosocial, cognitive, and psychiatric outcomes. We promote careful consideration of how epilepsy has affected an individual's developmen…	2011	EPILEPSY & BEHAVIOR	Wrench 2011	NES
Accentuated cortico-cortical evoked potentials in neocortical epilepsy in areas of ictal onset	Iwasaki, M.; Enatsu, R.; Matsumoto, R.; Novak, E.; Thankappen, B.; Piao, Z.; O'Connor R, T.; Horning, K.; Bingaman, W.; Nair, D.	Objective. To determine whether patients with neocortical epilepsy show evidence for increased excitability measured by cortico-cortical evoked potentials (CCEPs) in ictal-onset regions. Methods. In patients undergoing intracranial recordings with subdural electrodes for epilepsy surgery, we measured amplitudes, latencies, and stimulus thresholds of CCEPs near ictal onset zones (iCCEPs), and comp…	2010	Epileptic Disorders	Iwasaki 2010	NES
Spatial-Temporal Functional Mapping Combined With Cortico-Cortical Evoked Potentials in Predicting Cortical Stimulation Results	Wang, Y.; Hays, M.A.; Coogan, C.; Kang, J.Y.; Flinker, A.; Arya, R.; Korzeniewska, A.; Crone, N.E.	Functional human brain mapping is commonly performed during invasive monitoring with intracranial electroencephalographic (iEEG) electrodes prior to resective surgery for drug­ resistant epilepsy. The current gold standard, electrocortical stimulation mapping (ESM), is time ­consuming, sometimes elicits pain, and often induces after discharges or seizures. Moreover, there is a risk of overestimat…	2021	Frontiers in Human Neuroscience	Wang 2021	NES
Neural connection between bilateral basal temporal regions: Cortico-cortical evoked potential analysis in patients with temporal lobe epilepsy	Umeoka, S.; Terada, K.; Baba, K.; Usui, K.; Matsuda, K.; Tottori, T.; Usui, N.; Nakamura, F.; Inoue, Y.; Fujiwara, T.; Mihara, T.	OBJECTIVE: In patients with temporal lobe epilepsy, invasive electroencephalographic study has shown that epileptic activities arising from the unilateral temporal lobe often propagate to the contralateral temporal lobe. Which commissural pathways are responsible for this spreading remains controversial. Some previous studies, however, have suggested that interhemispheric connections between bila…	2009	Neurosurgery	Umeoka 2009	NES
Four-dimensional tractography animates propagations of neural activation via distinct interhemispheric pathways	Mitsuhashi, T; Sonoda, M; Jeong, JW; Silverstein, BH; Iwaki, H; Luat, AF; Sood, S; Asano, E	Objective: To visualize and validate the dynamics of interhemispheric neural propagations induced by single-pulse electrical stimulation (SPES).Methods: This methodological study included three patients with drug-resistant focal epilepsy who underwent measurement of cortico-cortical spectral responses (CCSRs) during bilateral stereoelectroencephalography recording. We delivered SPES to 83 electro…	2021	CLINICAL NEUROPHYSIOLOGY	Mitsuhashi 2021	NES
Proper reference selection and re-referencing to mitigate bias in single pulse electrical stimulation data.	Huang H; Adkinson JA; Jensen MA; Hasen M; Danstrom IA; Bijanki KR; Gregg NM; Miller KJ; Sheth SA; Hermes D; Bartoli E	Single pulse electrical stimulation experiments produce pulse-evoked potentials used to infer brain connectivity. The choice of recording reference for intracranial electrodes remains non-standardized and can significantly impact data interpretation. When the reference electrode is affected by stimulation or evoked brain activity, it can contaminate the pulse-evoked potentials recorded at all oth…	2024	bioRxiv	Huang 2024	NES
Intracranial EEG-Based Directed Functional Connectivity in Alpha to Gamma Frequency Range Reflects Local Circuits of the Human Mesiotemporal Network.	Novitskaya Y; Schulze-Bonhage A; David O; D√ºmpelmann M	To date, it is largely unknown how frequency range of neural oscillations measured with EEG is related to functional connectivity. To address this question, we investigated frequency-dependent directed functional connectivity among the structures of mesial and anterior temporal network including amygdala, hippocampus, temporal pole and parahippocampal gyrus in the living human brain. Intracranial…	2024	Brain Topogr	Novitskaya 2024	NES
Virtual stimulation of the interictal EEG network localizes the EZ as a measure of cortical excitability.	Zhai SR; Sarma SV; Gunnarsdottir K; Crone NE; Rouse AG; Cheng JJ; Kinsman MJ; Landazuri P; Uysal U; Ulloa CM; Cameron N; Inati S; Zaghloul KA; Boerwinkle VL; Wyckoff S; Barot N; Gonz√°lez-Mart√≠nez JA; Kang JY; Smith RJ	Introduction: For patients with drug-resistant epilepsy, successful localization and surgical treatment of the epileptogenic zone (EZ) can bring seizure freedom. However, surgical success rates vary widely because there are currently no clinically validated biomarkers of the EZ. Highly epileptogenic regions often display increased levels of cortical excitability, which can be probed using single-…	2024	Front Netw Physiol	Zhai 2024	NES
Network excitability of stimulation-induced spectral responses helps localize the seizure onset zone.	Hays MA; Daraie AH; Smith RJ; Sarma SV; Crone NE; Kang JY	OBJECTIVE: While evoked potentials elicited by single pulse electrical stimulation (SPES) may assist seizure onset zone (SOZ) localization during intracranial EEG (iEEG) monitoring, induced high frequency activity has also shown promising utility. We aimed to predict SOZ sites using induced cortico-cortical spectral responses (CCSRs) as an index of excitability within epileptogenic networks. METH…	2024	Clin Neurophysiol	Hays 2024	NES
Thalamic stimulation induced changes in effective connectivity.	Gregg NM; Valencia GO; Huang H; Lundstrom BN; Van Gompel JJ; Miller KJ; Worrell GA; Hermes D	Deep brain stimulation (DBS) is a viable treatment for a variety of neurological conditions, however, the mechanisms through which DBS modulates large-scale brain networks are unresolved. Clinical effects of DBS are observed over multiple timescales. In some conditions, such as Parkinson's disease and essential tremor, clinical improvement is observed within seconds. In many other conditions, suc…	2024	medRxiv	Gregg 2024	NES
A biophysically constrained brain connectivity model based on stimulation-evoked potentials.	Schmid W; Danstrom IA; Crespo Echevarria M; Adkinson J; Mattar L; Banks GP; Sheth SA; Watrous AJ; Heilbronner SR; Bijanki KR; Alabastri A; Bartoli E	BACKGROUND: Single-pulse electrical stimulation (SPES) is an established technique used to map functional effective connectivity networks in treatment-refractory epilepsy patients undergoing intracranial-electroencephalography monitoring. While the connectivity path between stimulation and recording sites has been explored through the integration of structural connectivity, there are substantial …	2024	J Neurosci Methods	Schmid 2024	NES
Localizing seizure onset zones in surgical epilepsy with neurostimulation deep learning.	Johnson GW; Cai LY; Doss DJ; Jiang JW; Negi AS; Narasimhan S; Paulo DL; Gonz√°lez HFJ; Williams Roberson S; Bick SK; Chang CE; Morgan VL; Wallace MT; Englot DJ	OBJECTIVE: In drug-resistant temporal lobe epilepsy, automated tools for seizure onset zone (SOZ) localization that use brief interictal recordings could supplement presurgical evaluations and improve care. Thus, the authors sought to localize SOZs by training a multichannel convolutional neural network on stereoelectroencephalography (SEEG) cortico-cortical evoked potentials. METHODS: The author…	2023	J Neurosurg	Johnson 2023	NES
Time-frequency signatures evoked by single-pulse deep brain stimulation to the subcallosal cingulate.	Smith EE; Choi KS; Veerakumar A; Obatusin M; Howell B; Smith AH; Tiruvadi V; Crowell AL; Riva-Posse P; Alagapan S; Rozell CJ; Mayberg HS; Waters AC	Precision targeting of specific white matter bundles that traverse the subcallosal cingulate (SCC) has been linked to efficacy of deep brain stimulation (DBS) for treatment resistant depression (TRD). Methods to confirm optimal target engagement in this heterogenous region are now critical to establish an objective treatment protocol. As yet unexamined are the time-frequency features of the SCC e…	2022	Front Hum Neurosci	Smith 2022	NES
The Referential Montage Inadequately Localizes Corticocortical Evoked Potentials in Stereoelectroencephalography.	Dickey AS; Alwaki A; Kheder A; Willie JT; Drane DL; Pedersen NP	PURPOSE: Corticocortical evoked potentials (CCEPs) resulting from single pulse electrical stimulation are increasingly used to understand seizure networks, as well as normal brain connectivity. However, we observed that when using depth electrodes, traditional measures of CCEPs amplitude using a referential montage can be falsely localizing, often to white matter. METHODS: We pooled 27 linear ele…	2022	J Clin Neurophysiol	Dickey 2022	NES
State-space models of evoked potentials to localize the seizure onset zone.	Smith RJ; Kamali G; Hays M; Coogan CG; Crone NE; Sarma SV; Kang JY	Surgical removal of the seizure onset zone (SOZ) in epilepsy patients is a potentially curative treatment, but the process heavily relies on accurate localization of the SOZ via visual inspection. SPES (Single-pulse electrical stimulation) is a method recently used to explore inter-areal connectivity in vivo to probe functional brain networks such as language and motor networks, and to a much les…	2020	Annu Int Conf IEEE Eng Med Biol Soc	Smith 2020	NES
Localizing the seizure onset zone from single pulse electrical stimulation responses using transfer function models.	Kamali G; Smith RJ; Hays M; Coogan C; Crone NE; Sarma SV; Kang JY	Surgical resection of the seizure onset zone (SOZ) could potentially lead to seizure-freedom in medically refractory epilepsy patients. However, localizing the SOZ can be a time consuming and tedious process involving visual inspection of intracranial electroencephalographic (iEEG) recordings captured during passive patient monitoring. Single pulse electrical stimulation (SPES) is currently perfo…	2020	Annu Int Conf IEEE Eng Med Biol Soc	Kamali 2020	NES
A fast and general method to empirically estimate the complexity of brain responses to transcranial and intracranial stimulations.	Comolatti R; Pigorini A; Casarotto S; Fecchio M; Faria G; Sarasso S; Rosanova M; Gosseries O; Boly M; Bodart O; Ledoux D; Brichant JF; Nobili L; Laureys S; Tononi G; Massimini M; Casali AG	BACKGROUND: The Perturbational Complexity Index (PCI) was recently introduced to assess the capacity of thalamocortical circuits to engage in complex patterns of causal interactions. While showing high accuracy in detecting consciousness in brain-injured patients, PCI depends on elaborate experimental setups and offline processing, and has restricted applicability to other types of brain signals …	2019	Brain Stimul	Comolatti 2019	NES
Co-occurrence of high-frequency oscillations and delayed responses evoked by intracranial electrical stimulation in stereo-EEG studies.	Donos C; M√Ændru≈£ƒÉ I; Mal√Æia MD; Ra≈üinƒÉ A; Ciurea J; Barborica A	OBJECTIVE: To perform a side-by-side comparison of two epileptogenicity biomarkers, high frequency oscillations (HFOs) and delayed responses (DRs), as a result of single-pulse electrical stimulation. METHODS: We have recorded stimulation-evoked HFOs and DRs in 16 epileptic patients undergoing presurgical evaluation using the stereoelectroencephalographic method. To evaluate converging and complem…	2017	Clin Neurophysiol	Donos 2017	NES
Intrusive Thoughts Elicited by Direct Electrical Stimulation during Stereo-Electroencephalography.	Popa I; Donos C; Barborica A; Opris I; MƒÉl√Æia MD; Ene M; Ciurea J; M√Ændru≈£ƒÉ I	Cortical direct electrical stimulation (DES) is a method of brain mapping used during invasive presurgical evaluation of patients with intractable epilepsy. Intellectual auras like intrusive thoughts, also known as forced thinking (FT), have been reported during frontal seizures. However, there are few reports on FT obtained during DES in frontal cortex. We report three cases in which we obtained…	2016	Front Neurol	Popa 2016	NES
Single Pulse Electrical Stimulation Identifies Epileptogenicity in a Case With Subcortical Nodular Heterotopia and MRI Negative Epilepsy.	Valent√≠n A; Morris R; Honavar M; Bodi I; Teijeira-Azcona A; L√°zaro M; Selway R; Alarc√≥n G; Richardson MP		2015	Brain Stimul	Valent√≠n 2015	NES
Interictal estimation of intracranial seizure onset in temporal lobe epilepsy.	Valent√≠n A; Alarc√≥n G; Barrington SF; Garc√≠a Seoane JJ; Mart√≠n-Miguel MC; Selway RP; Koutroumanidis M	OBJECTIVES: To evaluate the lateralizing and localizing values of interictal focal slow activity (IFSA), single pulse electrical stimulation (SPES) and (18)FDG PET, in order to estimate their potential to complement ictal intracranial recordings and reduce prolonged monitoring in patients with temporal lobe epilepsy. METHODS: The study includes 30 consecutive patients with bilateral temporal subd…	2014	Clin Neurophysiol	Valent√≠n 2014	NES
Role of single pulse electrical stimulation (SPES) to guide electrode implantation under general anaesthesia in presurgical assessment of epilepsy.	Kokkinos V; Alarc√≥n G; Selway RP; Valent√≠n A	PURPOSE: Single-pulse electrical stimulation (SPES) during intracranial recordings is part of the epilepsy presurgical evaluation protocol at King's College Hospital (London). Epileptiform responses correlated to the stimulus (delayed responses - DRs) tend to occur in areas of seizure onset, thereby allowing interictal identification of epileptogenic cortex in patients suffering refractory epilep…	2013	Seizure	Kokkinos 2013	NES
In vivo neuronal firing patterns during human epileptiform discharges replicated by electrical stimulation.	Alarc√≥n G; Martinez J; Kerai SV; Lacruz ME; Quiroga RQ; Selway RP; Richardson MP; Garc√≠a Seoane JJ; Valent√≠n A	OBJECTIVE: To describe neuronal firing patterns observed during human spontaneous interictal epileptiform discharges (IEDs) and responses to single pulse electrical stimulation (SPES). METHODS: Activity of single neurons was recorded during IEDs and after SPES in 11 consecutive patients assessed with depth EEG electrodes and attached microelectrodes. RESULTS: A total of 66 neurons were recorded d…	2012	Clin Neurophysiol	Alarc√≥n 2012	NES
Single pulse electrical stimulation of the hippocampus is sufficient to impair human episodic memory.	Lacruz ME; Valent√≠n A; Seoane JJ; Morris RG; Selway RP; Alarc√≥n G	We have used the single pulse electrical stimulation (SPES) technique to investigate whether more localized stimulation of the hippocampus can affect human episodic memory. A recognition memory test including words, object drawings, abstract drawings and unfamiliar faces was performed without stimulation (baseline) or synchronized with single 1 ms electrical pulses applied to the left, right or b…	2010	Neuroscience	Lacruz 2010	NES
Single-pulse electrical stimulation helps to identify epileptogenic cortex in children.	Flanagan D; Valent√≠n A; Garc√≠a Seoane JJ; Alarc√≥n G; Boyd SG	PURPOSE: The usefulness of single-pulse electrical stimulation (SPES) during intracranial recordings was evaluated in a pediatric population. This method is useful in identifying epileptogenic cortex in adult subjects. METHODS: We studied 35 children who were undergoing intracranial electroencephalography (EEG) recordings from two hospitals (King's College Hospital and Great Ormond Street Hospita…	2009	Epilepsia	Flanagan 2009	NES
Single pulse electrical stimulation for identification of structural abnormalities and prediction of seizure outcome after epilepsy surgery: a prospective study.	Valent√≠n A; Alarc√≥n G; Honavar M; Garc√≠a Seoane JJ; Selway RP; Polkey CE; Binnie CD	BACKGROUND: Abnormal late responses to single pulse electrical stimulation (SPES) in patients with intracranial recordings can identify epileptogenic cortex. We aimed to investigate the presence of neuropathological abnormalities in abnormal SPES areas and to establish if removal of these areas improved postsurgical seizure control. METHODS: We studied abnormal responses to SPES during chronic in…	2005	Lancet Neurol	Valent√≠n 2005	NES
Single-pulse electrical stimulation identifies epileptogenic frontal cortex in the human brain.	Valent√≠n A; Alarc√≥n G; Garc√≠a-Seoane JJ; Lacruz ME; Nayak SD; Honavar M; Selway RP; Binnie CD; Polkey CE	OBJECTIVE: To assess the value of single-pulse electrical stimulation (SPES) to identify frontal epileptogenic cortex during presurgical assessment. METHODS: SPES (1-millisecond pulses, 4 to 8 mA, 0.1 Hz) has been used during chronic recordings in 30 patients with intracranial electrodes in the frontal lobes. As a result of presurgical assessment, 17 patients were considered to have frontal epile…	2005	Neurology	Valent√≠n 2005	NES
Responses to single pulse electrical stimulation identify epileptogenesis in the human brain in vivo.	Valent√≠n A; Anderson M; Alarc√≥n G; Seoane JJ; Selway R; Binnie CD; Polkey CE	The aim of the present study was to investigate in vivo cortical excitability in the human brain. We studied 45 consecutive patients with refractory epilepsy in whom subdural or intracerebral electrodes were implanted for assessment prior to epilepsy surgery. We compared cortical responses to single pulse stimulation (up to 8 mA, 1 ms duration) in areas where seizure onset occurred, with response…	2002	Brain	Valent√≠n 2002	NES
<i>In vivo</i> neuronal firing patterns during human epileptiform discharges replicated by electrical stimulation	Alarc√≥n, G; Martinez, J; Kerai, SV; Lacruz, ME; Quiroga, RQ; Selway, RP; Richardson, MP; Seoane, JJG; Valent√≠n, A	Objective: To describe neuronal firing patterns observed during human spontaneous interictal epileptiform discharges (IEDs) and responses to single pulse electrical stimulation (SPES).Methods: Activity of single neurons was recorded during IEDs and after SPES in 11 consecutive patients assessed with depth EEG electrodes and attached microelectrodes.Results: A total of 66 neurons were recorded dur…	2012	CLINICAL NEUROPHYSIOLOGY	Alarc√≥n 2012	NES
Seizure forecasting by tracking cortical response to electrical stimulation	Laiou, P.; Kraljevic, Z.; Valentin, A.; Jewell, S.; Viana, P.F.; Mehra, C.; Dobson, R.J.B.; Schulze-Bonhage, A.; D√ºmpelmann, M.; Denison, T.J.; Winston, J.S.; Richardson, M.P.	Background Seizure unpredictability is a significant burden in the lives of people with epilepsy. Previously published approaches to seizure forecasting analysed intracranial electroencephalographic recordings (iEEG) and showed that seizures can be forecast above chance levels. Although passive observation of the brain might provide some insights, repeated active perturbation of the cortex and me…	2023	medRxiv	Laiou 2023	NES
Thalamic control of functional connectivity supports consciousness after traumatic brain injury	Mofakham, S.; Stefancin, P.L.; Adachi, J.; Winans, N.; Morris, M.; Saadon, J.; Fiore, S.; Mikell, C.B.	Introduction Traumatic brain injury (TBI) is often followed by the loss of consciousness. For most patients, arousal increases each day following the injury, but the contents of consciousness, also known as qualia, do not uniformly return. While there is some information about brain regions supporting arousal, less is known about circuits encoding contents of consciousness. Some evidence supports…	2019	Neurocritical Care	Mofakham 2019	NES
Supplementary motor area ‚Äì clinical semiology and results of direct electrical stimulation during intracranial electrodes exploration	Arbune, A.A.; Bajenaru, O.A.; Popa, I.; M√Ændruta, I.	Objectives. We aimed to study the supplementary motor area (SMA) by observing the clinical semiology of the seizures generated by an epileptogenic zone containing the SMA and by performing direct electrical stimulation (DES) of the SMA explored by means of intracranial depth electrodes using various stimulation protocols. Material and method. We invasively explored with intracerebral depth electr…	2018	Romanian Journal of Neurology/ Revista Romana de Neurologie	Arbune 2018	NES
Value of magnetoencephalography to guide electrode implantation in epilepsy	Seri, S.; Agirre-Arrizubieta, Z.; Thai, J.N.; Furlong, P.L.; Selway, R.P.; Elwes, R.D.; Alarcon, G.	Purpose: To investigate if magnetoencephalography (MEG) can identify implantation sites for intracranial recordings (IR). Method: Two groups of 12 patients assessed for surgery with IR with and without MEG were compared (MEG and control groups). In the control group, non-invasive pre-surgical assessment without MEG suggested clear hypotheses for implantation. In the MEG group, non-invasive assess…	2013	Epilepsia	Seri 2013	NES
Interictal estimation of intracranial seizure onset in temporal lobe epilepsy	Valentin, A.; Alarcon, G.; Barrington, S.; Garc√≠a Seoane, J.J.; Mart√≠n-Miguel, M.C.; Selway, R.P.; Koutroumanidis, M.	Purpose: To evaluate the lateralizing and localizing values of interictal focal slow activity (IFSA), single pulse electrical stimulation (SPES) and 18FDG PET, in order to estimate their potential to complement ictal recordings and reduce prolonged monitoring in patients with temporal lobe epilepsy. Method: The study includes 30 consecutive patients with bilateral temporal subdural electrodes and…	2013	Epilepsia	Valentin 2013	NES
Single pulse electrical stimulation (SPES) in presurgical assessment of epilepsy	Valentin, A.; Alarcon, G.; Seoane, J.G.; LaCruz, E.; Selway, R.; Polkey, C.; Binnie, C.		2005	Epileptic Disorders	Valentin 2005	NES
Effective connectivity relates seizure outcome to electrode placement in responsive neurostimulation.	Kobayashi K; Taylor KN; Shahabi H; Krishnan B; Joshi A; Mackow MJ; Feldman L; Zamzam O; Medani T; Bulacio J; Alexopoulos AV; Najm I; Bingaman W; Leahy RM; Nair DR	Responsive neurostimulation is a closed-loop neuromodulation therapy for drug resistant focal epilepsy. Responsive neurostimulation electrodes are placed near ictal onset zones so as to enable detection of epileptiform activity and deliver electrical stimulation. There is no standard approach for determining the optimal placement of responsive neurostimulation electrodes. Clinicians make this det…	2024	Brain Commun	Kobayashi 2024	NES
Anterior language and motor network connectivity within the frontal lobe: An extra-operative cortico-cortical evoked potential study	Wykes, V.; Miserocchi, A.; Lemisiou, A.; Duncan, J.S.; Wehner, T.; McEvoy, A.W.; Diehl, B.	Rationale: To minimise surgical morbidity, knowledge of not only eloquent cortex but also its connectivity is imperative. This may be a particular challenge in patients with dyplastic lesions. A recent study used cortico-cortical evoked potentials (CCEPs) to demonstrate functional connectivity of the anterior and posterior language areas (1). Using the same technique we investigated the connectiv…	2013	Epilepsy Currents	Wykes 2013	abstract only
Cortico-cortical Evoked Potentials are Traveling Waves	Campbell, J.; Smith, E.; Davis, T.; Rolston, J.	Introduction Traveling waves are spatially coherent oscillations that propagate across the brain with non-zero phase lag. Recently, we reported that interictal epileptiform discharges (IEDs) measured from microelectrode arrays are traveling waves that propagate towards the seizure onset zone (SOZ). However, leveraging these insights for SOZ localization has been challenging given that microelectr…	2022	Stereotactic and Functional Neurosurgery	Campbell 2022	preprint duplicate
Direction and Frequency of Connectivity in the Seizure Generation Network: A Cortico-cortical Evoked Potential Study	Johnson, G.; Negi, A.; Doss, D.; Jiang, J.; Narasimhan, S.; Paulo, D.; Roberson, S.W.; Bick, S.; Chang, C.; Morgan, V.; Englot, D.	Introduction Increasing evidence supports the hypothesis that epileptogenic zones (EZs) in drug resistant focal epilepsy (DRE) are inhibited by non-epileptogenic zones (NEZs) at rest. Electrographically, our group characterized significantly increased inward connectivity to EZs as measured by inter-ictal stereo-electroencephalography (SEEG). A more robust measure of directed connectivity can be a…	2022	Stereotactic and Functional Neurosurgery	Johnson 2022	abstract
N°83 – Are cortico-cortical evoked potentials reproducible during single-pulse electrical stimulation?	Feys, O.; Wens, V.; Schuind, S.; Rikir, E.; Legros, B.; De Tiège, X.; Gaspard, N.	Objectives: Purpose: Single-pulse electrical stimulations (SPES) explore functional brain connectivity by eliciting cortico-cortical evoked potentials (CCEPs). CCEPs are generally considered to be reproducible between train of pulses (Matsumoto et al, Brain, 2004), although some amplitude variations have been reported (Jedynak et al, Brain Topography, 2022). This study aimed at characterizing the…	2023	Clinical Neurophysiology	Feys 2023	abstract
Subdural recording in epilepsy	Matsumoto, R.; Kikuchi, T.; Yoshida, K.; Kunieda, T.; Ikeda, A.	It is the cortices and the cortico-cortical connections that are involved in manifestation of normal cortical functions as well as production of seizure symptoms. In this sense, presurgical evaluation of patients with intractable partial epilepsy helps us delineate cortical functions and networks at the individual level. In return, the advancement of clinical system neuroscience brought us better…	2017	Journal of the Neurological Sciences	Matsumoto 2017	abstract
Functional mapping of praxis: Electrical cortical stimulation study	Shimotake, A.; Matsumoto, R.; Kobayashi, K.; Kunieda, T.; Mikuni, N.; Miyamoto, S.; Takahashi, R.; Ikeda, A.	Background: Parieto-frontal network is essential for sensorimotor integration in various complex behaviors, and its disruption is associated with several types of apraxia. Objective: We aimed to delineate the anatomo-functional characteristics of the praxis- related network within the lateral fronto-parietal and surrounded areas by the combined use of 50 Hz and 1 Hz electrical cortical stimulatio…	2017	Journal of the Neurological Sciences	Shimotake 2017	abstract
Modulation of cortico-cortical functional connectivity with intracerebral pairedpulses electrical stimulations	Boulogne, S.; Andre-Obadia, N.; Ryvlin, P.; Rheims, S.	Background and aims: Widely used with transcranial magnetic stimulation (TMS), paired pulses (PP) paradigm has scarcely been studied with intracranial stimulation, never on distant cortico-cortical connections. Methods: We performed intracerebral PP electrical stimulation in two patients with refractory epilepsy investigated with depth electrodes located within the primary motor cortex: (i) Funct…	2015	European Journal of Neurology	Boulogne 2015	oral session
N°17 – Brain network connectivity in epilepsy patients is affected after stereo-electroencephalography-guided radiofrequency thermocoagulation	Van Hoof, R.; Slegers, R.; Gasztych, K.; Hilkman, D.; Van Kranenmastenbroek, V.; Schijns, O.; Colon, A.; Jansen, J.; Van Dijk, H.; Wagner, L.; Hofman, P.; Rijkers, K.; Tousseyn, S.	Objectives: Stereo-electroencephalography (SEEG) is a diagnostic method to identify the epileptogenic zone (EZ) and network in drug-resistant epilepsy. In selected patients, SEEG-guided radiofrequency thermocoagulation (SEEG-RFTC) can be employed therapeutically. Objective of this study is to investigate the effect of focal RFTC on large-scale brain network connectivity. Content: Methods Patients…	2023	Clinical Neurophysiology	VanHoof 2023	abstract
Validating multisource current steering in intracranial stereotactic depth electrodes	Weaver, K.; Rampersad, S.; Charlebois, C.M.; Davis, T.; Paschall, C.; Herron, J.; Ko, A.; Brooks, D.; Ojemann, J.; Rolston, J.; Dorval, C.	Abstract Current steering is an evolving technology that applies low-amplitude, concurrent stimulation through a constellation of electrodes to reshape electric fields and deliver current to targets remote from physical contact location. Activation of remote targets has the potential to expand the spatial ‘reach’ of stimulation and improve therapeutic neuromodulation. Current steering has seen su…	2023	Brain Stimulation	Weaver 2023	abstract
Mesial temporal - but not neocortical - seizures early breakdown effective connectivity	Russo, S.; Mikulan, E.P.; Zauli, F.M.; D'Orio, P.; Revay, M.; Lo Russo, G.; Rosanova, M.; David, O.; Tassi, L.; Sartori, I.; Massimini, M.; Pigorini, A.	Abstract Epileptic seizures are generated by pathological neuronal discharges that affect the physiological brain activity. These ictal discharges are well-known to affect the electrophysiological, functional, and metabolic activity of the involved areas, but their impact on effective connectivity is still unknown. Considering that epilepsy is recognized as an archetypical network disorder, under…	2023	Brain Stimulation	Russo 2023	abstract
ID:16588 Neural Network Trained on Distant Cortico-Cortical Evoked Potentials Can Localize Ictal Onset in Focal Epilepsy	Johnson, G.; Wills, K.; Cai, L.; Negi, A.; Jiang, J.; Narasimhan, S.; Paulo, D.; Gonzalez, H.; Sonmezturk, H.; Roberson, S.W.; Morgan, V.; Englot, D.	Introduction: Patients with medically refractory focal epilepsy often undergo extensive diagnostic workups to localize areas of ictal onset. This process is long and morbid with patients often spending weeks in the hospital undergoing intracranial recording to capture seizures. A few groups have used single pulse electrical stimulation (SPES) to create cortico-cortical evoked potentials (CCEP) in…	2022	Neuromodulation	Johnson 2022	abstract
P284. Spectral-Temporal Electrophysiological Features Predict Short-Term Plasticity in Humans Following Repetitive Stimulation	Munot, S.; Kim, N.; Ganesan, G.; Talbot, A.; Keller, C.	Background: Stimulating specific parts of the brain allows us to better understand the activity of brain networks. Hebbian theory suggests: repetitive stimulation of regions that are functionally connected (‘fire together’) undergo eventual neural plasticity(‘wire together’). However, it's unclear how Hebbian theory manifests when evaluating the local field potential temporal-spectral changes aft…	2022	Biological Psychiatry	Munot 2022	abstract
Hippocampal potentials evoked by network-targeted stimulation vary by theta phase	Lurie, S.M.; Kragel, J.E.; Song, E.; Schatza, M.; Schuele, S.U.; Disterhoft, J.F.; Widge, A.S.; Voss, J.	Abstract Although stimulation targeting the hippocampus indirectly via its network can impact hippocampal memory function, the mechanisms governing its effects are not fully understood. For example, though CA3 excitability and entorhinal connectivity vary with hippocampal theta phase, it is not known whether phase has an impact on network stimulation efficacy. To address this question, we tested …	2021	Brain Stimulation	Lurie 2021	abstract
Spectral-temporal electrophysiological features predict short-term plasticity in humans	Kim, N.; Munot, S.; Ganesan, G.; Keller, C.	Abstract Background: Stimulating specific parts of the brain allows us to better understand the activity of brain networks. Hebbian theory suggests that repetitive stimulation of regions that are functionally connected (‘fire together’) undergo eventual neural plasticity (‘wire together’). However, it is unclear how Hebbian theory manifests when evaluating the local field potential temporal-spect…	2021	Brain Stimulation	Kim 2021	abstract
Different global, network, and local response to single pulse electrical stimulation during unconsciousness in the human brain	Zelmann, R.; Paulk, A.; Tian, F.; Villegas, G.B.; Cosgrove, G.R.; Williams, Z.; Richardson, R.M.; Purdon, P.; Cash, S.	Abstract Rationale: The local and global neural correlates of un/consciousness are not well characterized in humans. Under the assumption that the brain’s response to perturbations is different during sleep or under general anesthesia in contrast to wakefulness, we used multi-region single-pulse direct electrical stimulation (SPES) to probe the human brain. Methods: In 21 patients with semi-chron…	2021	Brain Stimulation	Zelmann 2021	abstract
Investigating the genesis of evoked responses by invasive electrophysiological recording and direct stimulation in the human brain	Lee, H.-J.; Kuo, W.-J.; Yu, H.-Y.; Chou, C.-C.; Lee, C.-C.; Lin, F.-H.	Abstract Neuronal responses time-locked to the onset of the stimulation or behavior has been extensively measured to disclose processes subserving sensation, memory, and cognition. However, the neurophysiological mechanism underlying the genesis of evoked responses remains elusive. It has been postulated that the phases of the oscillatory neuronal responses are “reset” by the stimulus or behavior…	2021	Brain Stimulation	Lee 2021	abstract
Characteristics of interareal cortical networks created with late cortico-cortical evoked potential	Togo, M.; Matsumoto, R.; Nakae, T.; Kobayashi, K.; Usami, K.; Shimotake, A.; Kikuchi, T.; Matsuhashi, M.; Kunieda, T.; Miyamoto, S.; Takahashi, R.; Ikeda, A.	[Objective] An interareal cortical network is essential for brain functions or pathophysiology of neurological diseases such as epilepsy. Cortico-cortical evoked potential is a method for evaluating the effective connectivity and consists of early (N1) responses and late (N2) responses. Although the network of late responses has been reported to resemble the network of functional connectivity, th…	2021	Clinical Neurology	Togo 2021	abstract
A promising physiological guide before RNS therapy: Cortical responses to electrical stimulation	Kobayashi, K.; Taylor, K.; Krishnan, B.; Mackow, M.; Feldman, L.; Alexopoulos, A.V.; Mosher, J.C.; Leahy, R.M.; Ikeda, A.; Nair, D.R.	[Purpose] Responsive neurostimulation (RNS) is the first closed-loop neuromodulatory therapy used as an adjunctive therapy for patients with intractable focal epilepsy. However, the appropriate stimulus sites for RNS have not been elucidated. To explore whether cortico-cortical evoked potentials (CCEPs), measures of effective connectivity, can be used to guide cortical targeting for RNS therapy, …	2021	Clinical Neurology	Kobayashi 2021	abstract
Intracortical microstimulation of somatosensory cortex generates evoked responses in motor cortex	Osborn, LE; McMullen, DP; Christie, BP; Kudela, P; Thomas, TM; Thompson, MC; Nickl, RW; Anaya, M; Srihari, S; Crone, NE; Wester, BA; Celnik, PA; Cantarero, GL; Tenore, FV; Fifer, MS; IEEE	The complex nature of neural connections throughout the cerebral cortex has led to broad interest in understanding cortical functional networks of tactile perception and sensorimotor integration. Cortico-cortical evoked potentials (CCEPs) can be used as physiological markers to study and map cerebral networks in the brain. In a human participant with bi-hemispheric microelectrode array implants i…	2021	2021 10TH INTERNATIONAL IEEE/EMBS CONFERENCE ON NEURAL ENGINEERING (NER)	Osborn 2021	abstract
P1-10-09. An examination of the connection pattern between each language areas in the language network	Otani-Yamada, M.; Matsumoto, R.; Shimotake, A.; Sakamoto, M.; Togo, M.; Nakae, T.; Takeyama, H.; Kobayashi, K.; Usami, K.; Matsuhashi, M.; Yamao, Y.; Kikuchi, T.; Yoshida, K.; Takahashi, R.; Ikeda, A.	Objective: We usually identify the language areas with functional mapping by 50 Hz electrical cortical stimulation, evaluating the interference of six language tasks. We examined features of connection between each language areas, by analyzing CCEP (Cortico-cortical evoked potential). Methods: We retrospectively reviewed 12 cases with temporal lobe epilepsy using subdural grid electrodes on the l…	2019	Clinical Neurophysiology	Otani-Yamada 2019	abstract
P1-06-02. Underlying excitability at the focus modulates the epileptic network: A cortico-cortical evoked potential study	Kobayashi, K.; Matsumoto, R.; Usami, K.; Shimotake, A.; Yamao, Y.; Kikuchi, T.; Yoshida, K.; Kunieda, T.; Takahashi, R.; Ikeda, A.	By utilizing the excellent time resolution of single-pulse electrical stimulation (SPES), we recorded the cortico-cortical evoked potentials (CCEPs) time-locked to the phase of spike (reflecting excitation) and post-spike slow (PSS, reflecting inhibition) in interictal epileptiform discharges (IEDs) at the epileptic focus, and clarified the dynamics of epileptic network. We recruited 14 patients …	2019	Clinical Neurophysiology	Kobayashi 2019	abstract
S8-4. Intraoperative functional mapping and monitoring	Yamao, Y.; Matsumoto, R.; Kikuchi, T.; Yoshida, K.; Kunieda, T.; Miyamoto, S.	To perform surgery for epileptic foci or brain tumors around the eloquent areas such as motor and language areas, both maximum lesion resection and brain function preservation are needed. In addition to preoperative neuroimaging studies, intraoperative electrophysiological monitoring is essential. The online, sequential recording of motor evoked potentials is clinically significant, because it ca…	2019	Clinical Neurophysiology	Yamao 2019	abstract
Comparison of connectivity assessment in the human temporal lobe by cortico-cortical evoked potentials and granger causality	Dümpelmann, M.; Novitskaya, Y.; Schulze-Bonhage, A.	Introduction: Studies of single pulse electrical stimulation in living human brain provide information about cortico-cortical interactions including their directionality. In comparison granger causality gives directed connectivity information without external perturbation from the ongoing intracranial EEG activity. Both approaches contribute to the mapping of functional connectivity between brain…	2019	Clinical Neurophysiology	Dümpelmann 2019	abstract
Asymmetrically weighed functional connectivity among the structures of human temporal lobe assessed by cortico-cortical evoked potential	Novitskaya, Y.; Dümpelmann, M.; Schulze-Bonhage, A.	Introduction: Studies of single pulse electrical stimulation (SPES) in living human brain provide information about cortico-cortical interactions including their directionality, therefore contributing the mapping of functional connectivity between brain regions. Due to a high spatiotemporal resolution, this method allows tracking brain information flow that leads to a growing evidence of asymmetr…	2019	Clinical Neurophysiology	Novitskaya 2019	abstract
P10-S The neocortical neural correlates of electrically evoked cortical potentials in humans	Hajnal, B.; Entz, L.; Tóth, E.; Ulbert, I.; Fabó, D.; Erőss, L.	Background: The local cortical activation-inhibition sequence underlying electrically evoked cortico-cortical potentials (CCEPs)is little known in humans. Our aim was to study these physiological mechanisms in drug-resistant epileptic patients implanted with subdural electrodes. Materials and methods: To reveal the effect of cortical electrical stimulation (CES)we used intracortical laminar multi…	2019	Clinical Neurophysiology	Hajnal 2019	abstract
Electrophysiological prognostication of functional cortical integrity after traumatic brain injury	Mofakham, S.; Fry, A.; Adachi, J.; Winans, N.; Ashcroft, B.; Liang, J.; Fiore, S.; Sharma, H.; Park, I.; Mikell, C.	Introduction: Whether and how consciousness returns after severe traumatic brain injury (TBI) is not clear, mainly due to our lack of understanding of how consciousness arises. Previous studies revealed that correlated activity across a distributed network of cortical cells, the frontoparietal network (FPN), is required for return of consciousness. But data on the transition from coma to wakefuln…	2019	Journal of Neurosurgery	Mofakham 2019	abstract
Asymmetric connectivity in the human temporal lobe assessed by cortico-cortical evoked potentials	Novitskaya, Y.; Dümpelmann, M.; Schulze-Bonhage, A.	Introduction: Studies of single pulse electrical stimulation (SPES) in living human brain provide information about cortico-cortical interactions including their directionality, contributing the mapping of functional connectivity between brain regions. Due to a high spatiotemporal resolution, this method allows tracking brain networks that leads to a growing evidence of asymmetrical connectivity …	2019	Brain Stimulation	Novitskaya 2019	abstract
Defining brain connectivity using time series similarity measures: An application to cortico-cortical evoked potentials	Prime, D.; Woolfe, M.; O'Keefe, S.; Rowlands, D.; Dionisio, S.	Objective: Stereo-EEG (SEEG) data is unique and highly variable, depending on anatomical structure and tissue type. There has been no comparison of metrics used to quantify network connectivity in response to Cortico-Cortical Evoked Potential (CCEP) stimulation. This study aimed to compare the performance of ten well studied dissimilarity measures upon a range of simulated cortical response patte…	2019	Brain Stimulation	Prime 2019	abstract
Human motor control network as revealed by CCEP connectivity analysis of the negative motor area	Togo, M.; Matsumoto, R.; Shimotake, A.; Kobayashi, T.; Nakae, T.; Kikuchi, T.; Matsuhashi, M.; Yoshida, K.; Kunieda, T.; Miyamoto, S.; Takahashi, R.; Ikeda, A.	Objective: The negative motor area (NMA) is defined as the area where high frequency electrical cortical stimulation inhibits voluntary movements. Quantitative analysis of the impaired behavior has implicated functional difference between the precentral and premotor NMA: the former is associated with limb-kinetic apraxia and the latter with the higher-order apraxia (Togo et al. JSN2018). We aimed…	2019	Clinical Neurology	Togo 2019	abstract
CCEP Feature Extraction and Complex Brain Network Analysis in Epilepsy Patients	Zhao, C.; Liang, Y.; Li, C.L.; Zuo, R.; Gao, R.S.; Zhong, Y.H.; Ren, Z.H.; Zhang, G.J.; Zhang, X.	Objective: Epilepsy is a brain disease of chronic and relapse, with a high prevalence rate. It has been seriously affecting the life of patients and their family. However, the mechanism of epilepsy has not been illustrated and the location of epileptogenic focus has not well been described yet. This paper is expected to provide help on the batch processing of CCEP signals and the localization of …	2018	International Journal of Psychophysiology	Zhao 2018	abstract
Correlation between corticocortical evoked potential amplitude and ictal propagation pattern predicts the ablation zone during surgery for refractory epilepsy	Dickey, A.; Willie, J.; Isbane, F.; Fasano, R.; Cabaniss, B.; Gross, R.; Gale, J.; Pedersen, N.	Objective: The main goal of in patients undergoing pre-surgical intracranial recording for the treatment of intractable epilepsy is to determine the region of cortex for resection or ablation. Here we sought to study whether we could identify the clinically-determined region of ablation using corticocor-tical evoked potentials (CCEPs) by developing a statistical approach to compare CCEPs to the p…	2018	Annals of Neurology	Dickey 2018	abstract
Assessment of the atypical cortico-cortical evoked potentials	Mukae, N.; Matsumoto, R.; Kobayashi, K.; Togo, M.; Matsuhashi, M.; Nakae, T.; Takeyama, H.; Shimotake, A.; Yamao, Y.; Kikuchi, T.; Yoshida, K.; Iihara, K.; Takahashi, R.; Ikeda, A.	Cortico-cortical evoked potential (CCEP) has been widely used to probe brain network. Typically CCEP waveform consists of two negative potentials, N1 (peak: 10-50 ms) and N2 (peak: 100-500 ms). We, however, occasionally encounter atypical responses, such as those with prolonged N1 peak latency. We attempt to classify these atypical patterns and clarify their anatomical distribution. We retrospect…	2018	Clinical Neurophysiology	Mukae 2018	abstract
Oscillatory responses evoked by single-pulse electrical stimulation in human cerebral cortex - A cortico-cortical evoked potential (CCEP) study	Nakae, T.; Matsumoto, R.; Togo, M.; Takeyama, H.; Kobayashi, K.; Shimotake, A.; Matsuhashi, M.; Yamao, Y.; Kikuchi, T.; Yoshida, K.; Kunieda, T.; Ikeda, A.; Miyamoto, S.	Introduction: Human brain operates with oscillatory activity in different frequency bands. For example, mu rhythm is well known as an idling rhythm observed in the central area related to motor function.We observed some rhythmic pattern in the averaged waveforms in the CCEP investigation (called “oscillatory response” here), which is originally a method to trace connectivity by single electrical …	2018	Clinical Neurophysiology	Nakae 2018	abstract
Connectivity between bilateral temporal lobe by cortico-cortical evoked potential in temporal lobe epilepsy - Based ontwo case with temporal lobe epilepsy	Chen, S.	Purpose: To study the Connectivity between bilateral temporal lobe by cortico-cortical evoked potential (CCEP) in temporal lobe epilepsy based on two cases with temporal lobe epilepsy. Method: Two patients with temporal lobe epilepsy and were performed by intracranial subdural stripe electrodes in bialteral temporal lobes, then were examined by CCEP. Results: Firstly, there was bidirectional conn…	2017	Epilepsia	Chen 2017	abstract
Seizure onset zone connectivity during wakefulness and sleep studied through single pulse electrical stimulation during SEEG recordings	Arbune, A.A.; Mindruta, I.; Mihai Dragos, M.; Popa, I.; Ene, S.; Ciurea, J.; Barborica, A.	Purpose: Invasive exploration of the epileptogenic network using depth electrodes is usually indicated in refractory epilepsy patients for the accurate delineation of the seizure onset zone (SOZ). Single pulse electrical stimulation (SPES) protocol is oftenly used for obtaining additional information during the presurgical invasive evaluation. Cortico-cortical evoked potentials (CCEP) elicited by…	2017	Epilepsia	Arbune 2017	abstract
Cortico-cortical potentials mapping of the face recognition network	Kapeller, C.; Kamada, K.; Ogawa, H.; Prueckl, R.; Otal, B.; Guger, C.	Introduction: An alternative method to electrical cortical stimulation (ECS) is functional brain mapping with ECoG using the high-gamma activation (HGA), which accurately identifies cortical networks. Recently a combined method with cortico-cortical evoked potentials (CCEP) has been introduced to map language related networks. Although a CCEP is elicited by electrical cortical stimulation, no sym…	2017	Brain Stimulation	Kapeller 2017	abstract
Connectivity in ictal spect perfusion: A cortico-cortical evoked potential study	Tousseyn, S.; Krishnan, B.; Wang, Z.I.; Mosher, J.C.; Wu, G.; Van Paesschen, W.; Leahy, R.M.; Gonzalez-Martinez, J.; Bulacio, J.; Najm, I.; Alexopoulos, A.; Nair, D.	Purpose: Subtraction ictal and interictal single photon emission computed tomography can demonstrate complex ictal perfusion patterns. Regions with ictal hyperperfusion are suggested to reflect seizure onset and propagation pathways. The significance of ictal hypoperfusion is not well understood. The aim of this study was to verify whether ictal perfusion changes, both hyper-And hypoperfusion, co…	2016	Epilepsia	Tousseyn 2016	abstract
Measure of Cortico-Cortical Potentials Evoked by 10Hz Direct Electrical Stimulation of the Brain and by Means of a Differential Recording Mode of Electrocorticographic Signals	Vincent, M; Rossel, O; Duffau, H; Bonnetblanc, F; Guiraud, D	Direct electrical stimulation (DES) at 60 Hz is used to perform real-time functional mapping of the brain during wide-awake neurosurgery. The electrophysiological effects of DES are largely unknown, locally and at a more remote distance. Here, by lowering the DES frequency to 10 Hz and by using a differential recording mode of electrocorticographic (ECoG) signals to improve the focality, we were …	2016	2016 38TH ANNUAL INTERNATIONAL CONFERENCE OF THE IEEE ENGINEERING IN MEDICINE AND BIOLOGY SOCIETY (EMBC)	Vincent 2016	abstract
Cortical cortical evoked potential recordings from stereo EEG in evaluating human precuneus connectivity	Noviawaty, I.; Krishnan, B.; Mosher, J.; Nair, D.	Purpose: Precuneus is a major association area that is implicated in high level of cognitive processing and aspects of consciousness. The purpose of this study is to evaluate functional and pathological cortical connectivity in human precuneus using the method of cortical cortical evoked potential (CCEP). Method: We conducted a retrospective review and prospective recruitment of medically intract…	2015	Epilepsia	Noviawaty 2015	abstract
Modulation of cortico-cortical functional connectivity with intracerebral paired-pulses electrical stimulations	Boulogne, S.; Andre-Obadia, N.; Ryvlin, P.; Rheims, S.	Purpose: Widely used with transcranial magnetic stimulation (TMS), paired pulses (PP) paradigm has scarcely been studied with intracranial stimulation, and never on distant cortico-cortical connections. Method: We performed intracerebral PP electrical stimulation in three patients with refractory focal epilepsy investigated with depth electrodes located within the primary motor cortex: (i) Functi…	2015	Epilepsia	Boulogne 2015	abstract
Exploring seizure networks using Cortico-cortical evoked potentials: Internally hyperconnected, externally hypoconnected?	Entz, L.; Megevand, P.; Groppe, D.; Toth, E.; Fabo, D.; Fallil, Z.; Harden, C.; Hwang, S.; Bickel, S.; Keller, C.; Mehta, A.	Rationale: Even though surgery is by far the most effective therapeutic option for patients with drug-resistant focal epilepsy, up to 40% of operated patients do not remain seizure-free in the long term. One possible explanation for these failures is that seizures are generated by distributed neuronal networks involving spatially distinct, but functionally interconnected brain areas. Delineating …	2015	Epilepsy Currents	Entz 2015	abstract
Sleep, seizures and cortico-cortical evoked potentials: A dynamical system perspective	Slater, J.; Kalamangalam, G.	Rationale: Much remains to be understood about the complex reciprocal relationship of sleep and epilepsy. In particular with respect to focal epilepsies, the reason for increased seizure frequency and likelihood of secondary generalization during sleep in remains unknown. We hypothesized that the alterations of cortical network structure responsible for sleep create an increase in focal cortical …	2015	Epilepsy Currents	Slater 2015	abstract
Modulating cortico-cortical evoked potentials and their connectivity maps with differing stimulation parameters	Bickel, S.; Mercier, M.; Megevand, P.; Groppe, D.; Mehta, A.; Lado, F.	Rationale: Cortico-cortical evoked potentials (CCEP) in surgical epilepsy patients are increasingly used to study the basic neuroscience of functional networks as well as pathological networks in epilepsy research. An increasing amount of CCEP studies are becoming available but often, different stimulation parameters are used across studies. Also, within single subjects networks are obtained by s…	2015	Epilepsy Currents	Bickel 2015	abstract
Stereoelectroencephalographic 3-D mapping of epileptogenicity using responses to single-pulse electrical stimulation	Donos, C.; Mindruta, I.; Ciurea, J.; Rasina, A.; Maliia, M.D.; Barborica, A.	Rationale: We aim at delineating the seizure onset zone (SOZ) using cortico-cortical evoked potentials (CCEP) as a result of single-pulse electrical stimulation (SPES) on stereotactically implanted depth electrodes for presurgical evaluation of patients with drug-resistant epilepsy. We illustrate the activation maps in a neuroimaging framework that combines the intracranial electrode stereotactic…	2014	Clinical Neurophysiology	Donos 2014	abstract
Intraoperative language network monitoring by means of cortico-cortical evoked potentials	Yamao, Y.; Matsumoto, R.; Kunieda, T.; Arakawa, Y.; Shibata, S.; Inano, R.; Kikuchi, T.; Sawamoto, N.; Mikuni, N.; Ikeda, A.; Fukuyama, H.; Miyamoto, S.	Objective: In order to establish a new intraoperative monitoring for preservation of subcortical language pathways, we applied technique of cortico-cortical evoked potentials (CCEP) during brain surgery. Methods: Subjects were 17 patients with brain tumors located close to the arcuate fasciculus (AF) in the language-dominant left hemisphere. After craniotomy, electrodes were placed over frontal a…	2014	Clinical Neurophysiology	Yamao 2014	abstract
Functional connectivity between insula, hippocampus, and amygdala investigated using cortico-cortical evoked potentials (cceps)	Zonjy, B.; Alkhachroum, A.; Kahriman, E.; Lacuey, N.; Miller, J.; Luders, H.	OBJECTIVE:to investigate the human functional connectivity between the limbic system and the insula to better understand the pathways of seizure propagation in patients with temporal lobe and insular epilepsy.METHODS:11 patients admitted to the epilepsy monitoring unit, underwent depth electrode implantation to delineate the seizure onset and irritative zones. Electrical stimulation was applied t…	2014	Neurology	Zonjy 2014	abstract
Posterior cingulate epilepsy: Analysis of clinical, neurophysiological features and cortico-cortical evoked potential study	Enatsu, R.; Gonzalez-Martineza, J.; Serletis, D.; Bulacio, J.; Nair, D.; Najm, I.; Bingaman, W.	Introduction: Posterior cingulate epilepsy (PCE) is misleading because the seizure onset is located at an anatomically deep and semiologically silent area. This type of epilepsy is rare and has not been well described yet. Knowledge of the clinical and neurophysiological feature of PCE would be important for the interpretation of presurgical evaluation and better surgical strategy. Methods: This …	2013	Journal of Neurosurgery	Enatsu 2013	abstract
Functional mapping of praxis network: A combined direct cortical stimulation and CCEP study	Shimotake, A.; Matsumoto, R.; Kunieda, T.; Mikuni, N.; Fukuyama, H.; Miyamoto, S.; Takahashi, R.; Ikeda, A.	The objective of our study is to elucidate a blueprint of the lateral parieto-frontal network for praxis by means of cortical stimulation. We employed two patients with intractable partial epilepsy, who underwent chronic subdural electrode implantation in the left parietal and frontal lobes for presurgical evaluations. 50 Hz electrical cortical stimulation was performed to map the cortical areas …	2013	Clinical Neurophysiology	Shimotake 2013	abstract
Neuroimaging in epilepsy	Yamao, Y.; Kunieda, T.; Kikuchi, T.; Matsuhashi, M.; Sawamoto, N.; Matsumoto, R.; Okada, T.; Miyamoto, S.; Ikeda, A.	It is now recommended that magnetic resonance imaging (MRI) or computed tomography (CT) be carried out in all patients with at least partial- and hopefully also generalized epilepsy to help identify intracranial lesions, such as hippocampal sclerosis, focal cortical dysplasia, brain tumor, cavernous malformation, and arteriovenous malformation. In order to identify epileptic focus, other neuroima…	2013	Brain and Nerve	Yamao 2013	abstract
Cortical excitability varies upon ictal onset patterns in neocortical epilepsy: A cortico-cortical evoked potential study	Enatsu, R.; Piao, Z.; O'Connor, T.; Horning, K.; Mosher, J.; Burgess, R.; Bingaman, W.; Nair, D.	Objective: To better understand pathological neuronal excitation in epilepsy by comparing cortico-cortical evoked potential (CCEP) responses in regions with different ictal onset patterns: focal paroxysmal fast (PF) and repetitive spiking (RS). Methods: Fourteen patients undergoing invasive monitoring (six patients with PF and eight with RS) were studied with CCEPs. A repetitive 1Hz bipolar elect…	2012	Clinical Neurophysiology	Enatsu 2012	section snippets
Language reorganization in temporal lobe epilepsy: A cortico-cortical evoked potential study	Enatsu, R.; Kubota, Y.; Kakisaka, Y.; Bulacio, J.; Piao, Z.; O'Connor, T.; Horning, K.; Mosher, J.; Burgess, R.; Bingaman, W.E.; Nair, D.	INTRODUCTION: It is well known that epilepsy is likely to cause atypical language organization and this phenomenon is clinically relevant in the epilepsy surgery to spare the language function. The purpose of this study is to investigate the precise definition of the connectivity associated with the reorganized language network in patients with temporal lobe epilepsy (TLE) using cortico-cortical …	2012	Neurosurgery	Enatsu 2012	snippets
Single pulse electrical stimulation is a promising tool for localizing eloquent cortices and delineating the seizure focus using network analysis	Entz, L.; Bickel, S.; Keller, C.J.; Tóth, E.; Fabó, D.; Ulbert, I.; Mehta, A.D.; Eross, L.	Introduction: Single pulse electrical stimulation (SPES) can be used in patients undergoing chronic intracranial electrode monitoring for epilepsy surgery in order to define connectivity among brain areas that participate in networks. Bipolar current stimulation with single pulses across the implanted array can be used to generate a profile of cortico-cortical evoked potentials without the risk o…	2012	Stereotactic and Functional Neurosurgery	Entz 2012	abstract
Functional connectivity from primary motor area and negative motor area: A cortico-cortical evoked potential study	Enatsu, R.; Piao, Z.; O'Connor, T.; Horning, K.; Burgess, R.; Matsumoto, R.; Bulacio, J.; Bingaman, W.; Nair, D.	Rationale: It has been reported that high frequency electrical stimulation of a certain cortical area in the frontal lobe elicited arrest of voluntary movements in patients with intractable partial epilepsy. This cortical area was named the negative motor area (NMA) because of the characteristic phenomena called the negative motor response (NMR). The neurophysiological mechanisms governing NMR re…	2012	Epilepsy Currents	Enatsu 2012	abstract
Corticocortical-evoked potential monitoring as a tool to investigate anaesthetic-induced unconsciousness: A preliminary report	Kurata, J.	(Figure presented) Introduction. Intracortical information transfer was disrupted during sleep1 and sedation with midazolam2 in earlier human studies using high-density EEG and transcranial magnetic stimulation. We studied the effects of sevoflurane on the cortical information transfer in a patient implanted with subdural electrodes, which might reveal more direct electrophysiological events on t…	2012	British Journal of Anaesthesia	Kurata 2012	abstract
Resting state functional MRI and single pulse electrical stimulation (SPES) are possible new methods to map functional brain networks	Entz, L.; Bickel, S.; Keller, C.J.; Toth, E.; Ulbert, I.; Eross, L.; Mehta, A.D.	Introduction. Cortical brain areas are organized into networks that subsume both normal and pathological function. Mapping of these networks using correlated fluctuations of the blood oxygen level-dependent (BOLD) signal by functional connectivity analysis at rest (rfMRI) is a method used in the research arena to define brain networks involved in cognitive functions. However, the neurophysiologic…	2011	Acta Neurochirurgica	Entz 2011	abstract
Seizure-association fibers in patients with chronic focal seizures: In vivo neural connectivity study and tensor imaging study	Chuang, M.-F.; Hsin, Y.L.	Purpose: To explore the seizure-association fibers that are involved in the propagation of epileptic discharges, we used cortico-cortical evoked potential (CCEP) study to identify the long association fibers between the different cortical gyri or lobes. Then we used MR tensor tractography to confirm the exitance of the associated fibers. Method: CCEPs were conducted extraoperatively in epilepsy p…	2011	Epilepsia	Chuang 2011	abstract
Enhanced intracortical inhibition: A corticocortical evoked potential study	Malpe, C.; Nair, D.	Rationale: Epileptic conditions are characterized by an altered balance between excitatory and inhibitory influences at the cortical level. Interictal “homeostasis” is maintained in part by intracortical inhibitory mechanisms. Intracortical excitation and inhibition can be investigated in vivo with cortico-cortical evoked potentials (CCEP). We hypothesized that during the interictal state, CCEPs …	2011	Epilepsy Currents	Malpe 2011	abstract
Dynamic modulation of functional connectivity during reading: A cortico-cortical evoked potential study	Inouchi, M.; Matsumoto, R.; Shimotake, A.; Matsuhashi, M.; Mikuni, N.; Fukuyama, H.; Takahashi, R.; Ikeda, A.	Objective: In contrast to diffusion tractography calculating “static” corticocortical networks, cortico-cortical evoked potentials (CCEPs) provides a unique opportunity to track functional connectivity among cortical regions. The connectivity is investigated by delivering repetitive single-pulse electrical stimuli to a part of the cortices and recording cortical potentials from a distant region p…	2010	Neuroscience Research	Inouchi 2010	abstract
In vivo exploration of brain network by means of cortico-cortical evoked potentials	Matsumoto, R.	A better understanding of epileptic networks as well as the mechanisms involved in human higher cortical functions requires a detailed knowledge of neuronal connectivity. Little progress, however, has been made until recently in the understanding of neuronal connectivity between functional cortical regions in the living human brain. We recently reported a new method, cortico-cortical evoked poten…	2010	Clinical Neurophysiology	Matsumoto 2010	abstract
Parieto-frontal network in praxis of human: A combined study of high frequency cortical stimulation and CCEP study	Shimotake, A.; Matsumoto, R.; Fumuro, T.; Inouchi, M.; Matsuhashi, M.; Mikuni, N.; Miyamoto, S.; Fukuyama, H.; Takahashi, R.; Ikeda, A.	Objective: Parieto-frontal network is essential for sensorimotor integration in various complex behaviors, and its disruption is associated with apraxia. We have elucidated blueprint of lateral parieto-frontal network by means of in vivo electrical tracking method of corticocortical evoked potentials (CCEPs) (Matsumoto et al, 2005). For clinical application to map out the network for praxis, high…	2010	Clinical Neurophysiology	Shimotake 2010	abstract
Dynamic modulation of functional connectivity during reading: A cortico-cortical evoked potential study	Inouchi, M.; Matsumoto, R.; Shimotake, A.; Matsuhashi, M.; Mikuni, N.; Fukuyama, H.; Takahashi, R.; Ikeda, A.	Objective: In contrast to diffusion tractography that calculates “static” blueprints of cortico-cortical networks, cortico-cortical evokedpotentials (CCEPs) provides a unique opportunity to physiologically track functional connectivity among cortical regions. Functional connectivity is investigated by delivering repetitive single-pulse electrical stimuli to a part of the cortices through subdural…	2010	Clinical Neurophysiology	Inouchi 2010	abstract
Peri-ictal alteration of cortico-cortical excitability in focal cortical dysplasia in humans: A cortico-cortical evoked potential study	Matsumoto, R.; Kinoshita, M.; Kikuchi, T.; Inouchi, M.; Matsuhashi, M.; Mikuni, N.; Fukuyama, H.; Takahashi, R.; Ikeda, A.	Rationale: Peri-ictal alternation of cortical excitability in focal cortical dysplasia (FCD) has not been well elucidated in vivo in humans. We studied this matter at and around the focus in two FCD patients by taking an incidental opportunity of seizure occurrence during single-pulse stimulation research protocol. Methods: Subjects are two intractable partial epilepsy patients who underwent inva…	2009	Epilepsia	Matsumoto 2009	abstract
Connectivity of Wernicke's area	Conner, C.; Disano, M.; Dreyer, S.; Ellmore, T.; Tandon, N.	Rationale: A deeper understanding of cortical mechanisms of language production is dependant upon a delineation of the pathways that connect it's distributed substrates. Cortical stimulation with single pulses can evoke remote responses that in turn can be related to tractography data collected on the same individuals. Methods: Three patients with pharmacologically resistant epilepsy and Wada tes…	2009	Epilepsia	Conner 2009	abstract
<i>Peri</i>-ictal alteration of cortical excitability in focal cortical dysplasia: A cortico-cortical evoked potential study	Matsumoto, R; Kinoshita, M; Kikuchi, T; Mikuni, N; Fukuyama, H; Takahashi, R; Ikeda, A		2008	NEUROSCIENCE RESEARCH	Matsumoto 2008	abstract
Interhemispheric Connection of Motor Areas in Humans	Terada, K; Usui, N; Umeoka, S; Baba, K; Mihara, T; Matsuda, K; Tottori, T; Agari, T; Nakamura, F; Inoue, Y	We attempted to clarify functional interhemispheric connection of motor cortex (MC) by investigating cortico-cortical evoked potentials from human brains in vivo. Three patients with intractable epilepsy who underwent invasive EEG monitoring with subdural electrodes as presurgical evaluation were studied. Electric pulse stimuli were delivered in a bipolar fashion to two adjacent electrodes on and…	2008	JOURNAL OF CLINICAL NEUROPHYSIOLOGY	Terada 2008	abstract
The effect of electro-acupuncture of "neiguan" acupoint on cortical potential evoked by stimulating C-fibers of splanchnic nerve	Zhang, J.M.; Guo, L.N.; Chen, P.X.	In this paper the averaged cortical evoked potential (C-CEP) induced by stimulating the C-fibers of the splanchnic nerve was used as an index of visceral pain to further study the effects of acupuncture and morphine on it. Experiments were carried out on 35 cats anesthetized with chloralose and immobilized with flaxedil. The splanchnic nerve was stimulated with electric pulses of varied strength …	1989	Zhen ci yan jiu = Acupuncture research / [Zhongguo yi xue ke xue yuan Yi xue qing bao yan jiu suo bian ji]	Zhang 1989	abstract
Projections from the periaqueductal gray to the rostromedial pericoerulear region and nucleus locus coeruleus: anatomic and physiologic studies.	Ennis M; Behbehani M; Shipley MT; Van Bockstaele EJ; Aston-Jones G	Previous studies showed that the nucleus locus coeruleus (LC) receives two major afferent inputs from 1) nucleus paragigantocellularis and 2) nucleus prepositus hypoglossi, both in the rostral medulla. Recent reports suggested that the midbrain periaqueductal gray (PAG) projects to the rostromedial pericoerulear area and LC. Since the PAG is a major site for control of central antinociception, an…	1991	J Comp Neurol	Ennis 1991	irrelevant paper
An<i> in-vivo</i> validation of ESI methods with focal sources	Pascarella, A; Mikulan, E; Sciacchitano, F; Sarasso, S; Rubino, A; Sartori, I; Cardinale, F; Zauli, F; Avanzini, P; Nobili, L; Pigorini, A; Sorrentino, A	Electrophysiological source imaging (ESI) aims at reconstructing the precise origin of brain activity from measurements of the electric field on the scalp. Across laboratories/research centers/hospitals, ESI is performed with different methods, partly due to the ill-posedness of the underlying mathematical problem. However, it is difficult to find systematic comparisons involving a wide variety o…	2023	NEUROIMAGE	Pascarella 2023	irrelevant paper
Closed-loop Cortical Network Stimulation as treatment for refractory epilepsy originating from the primary motor cortex	van Blooijs, D.; Blok, S.; Aarnoutse, E.J.; van Klink, N.E.C.; Huiskamp, G.J.M.; Bourez-Swart, M.D.; Gebbink, T.A.; van Eijsden, P.; van der Salm, S.M.A.; Ramsey, N.F.; Leijten, F.S.S.	Background: In epilepsy patients, cortical electrical stimulation is therapeutically applied in the seizure onset zone (SOZ) to reduce seizures. However, in patients with epilepsy arising from the primary motor cortex (M1), stimulation can result in undesired muscle contractions or loss of motor control. We postulate that seizure frequency reduction can also be obtained by cortical network stimul…	2023	medRxiv	vanBlooijs 2023	irrelevant paper
Usefulness of cortico-cortical evoked potential in the diagnosis of epilepsy	Enatsu, R.; Mlkunl, N.		2018	Neurological Surgery	Enatsu 2018	can't find
COMBINED TRACTOGRAPHY AND CCEPS REVEAL AN EPILEPSY RELATED NETWORK	Kapeller, C.; Jordan, M.; Kamada, K.; Guger, C.; Cao, F.	Introduction: Focal and generalized epilepsy may involve networks spreading focal seizure activity. Localizing the seizure onset zone (SOZ) on the cortex is an important part of the presurgical evaluation. Electrical cortical stimulation of the SOZ may elicit cortico-cortical evoked potentials (CCEP) on distant brain locations, revealing pathological networks that can be targeted for disconnectio…	2023	Journal of Clinical Neurophysiology	Kapeller 2023	can't find
Cortico-cortical evoked potentials: Intraoperative neurophysiological setting in two pediatric cases	Malara, E.; Randi, F.; Ponzo, V.; Capece, M.; De Benedictis, A.; Nucci, C.; Marasi, A.; Bua, A.; Marras, C.E.	Background: We describe two pediatric cases with the purpose to attempt the Intraoperative feasibility of Cortical-cortical (CCEPs) and subcortical (SCEPs) evoked potential, two innovative intraoperative Neurophysiological methods able to identify eloquent brain structures as arcuate fasciculus (AF) and visual pathways during epilepsy surgery procedures in total intravenous general anesthesia (TI…	2023	Neurological Sciences	Malara 2023	can't access
A machine learning approach in localizing seizure onset zone by cortico-cortical evoked potentials and the brain network alterations in refractory focal epilepsy patients	Yang, B; Zhang, K; Zhang, J; Shao, X; Hu, W; Zhang, C; Wang, X; Sang, L; Zheng, Z; Zhao, B; Mo, J; Guo, Z		2023	EPILEPSIA	Yang 2023	can't find
High frequency functional connectivity resembles CCEP-based network in the human mesial temporal lobe in intracerebral EEG	Novitskaya, Y; Schulze-Bonhage, A; David, O; Dümpelmann, M		2023	EPILEPSIA	Novitskaya 2023	can't find
Contribution of cortico-cortical evoked potentials in the localization of the seizure-onset zone during stereo-electroencephalography	Feys, O; Wens, V; Schuind, S; Rikir, E; Legros, B; De Tiege, X; Gaspard, N		2022	EPILEPSIA	Feys 2022	can't find
Local neuronal network and single unit changes evoked by single and paired pulse cortical stimulation in humans	Hajnal, B.; Entz, L.; Toth, E.; Ulbert, I.; Eross, L.; Fabo, D.	Purpose: Cortical electrical stimulation is a tool to study the pathological and physiological connections in the brain. Intracortical processes after single shock electrical stimulation are poorly understood in humans. We aimed to record local field potentials and single unit activity after single (SCS) and paired pulsed cortical stimulation (PPCS). Method: Cortico-cortical evoked potentials (CC…	2021	Epilepsia	Hajnal 2021	can't find
Increased amplitude of corticocortical evoked potentials predicts the site of epilepsy surgery	Dickey, A.; Willie, J.T.; Vosoughi, A.; Gross, R.E.; Pedersen, N.P.	Objective: The main goal of in patients undergoing intracranial recording for the treatment of intractable epilepsy is to determine the region of cortex for resection or ablation. We studied whether large amplitude corticocortical evoked potentials (CCEPs) in the area of early ictal spread could help identify the clinically-determined region of ablation. However, we first needed to control for th…	2021	Annals of Neurology	Dickey 2021	can't find
Electrical stimulation of hippocampus and amygdala produces multiple distinct responses in human ventral temporal cortex	Huang, H.; Gregg, N.M.; Ojeda, G.; Brinkmann, B.H.; Lundstrom, B.N.; Worrell, G.A.; Miller, K.J.; Hermes, D.	IMPACT: This study characterizes interactions between human limbic circuitry and ventral temporal cortex using single pulse electrical stimulation, which may inform emerging stimulation therapies for epilepsy. OBJECTIVES/GOALS: The goal of electrical brain stimulation treatment is to modulate brain network function. However, stimulation inputs to different brain sites alter the network in a varie…	2021	Journal of Clinical and Translational Science	Huang 2021	can't find
O1-008 Features of the intercortical network in motor/language associated areas: Cortico-cortical evoked potential study	Togo, M.; Matsumoto, R.; Mukae, N.; Takeyama, H.; Nakae, T.; Kobayashi, K.; Usami, K.; Shimotake, A.; Matsuhashi, M.; Kikuchi, T.; Yoshida, K.; Kunieda, T.; Miyamoto, S.; Takahashi, R.; Ikeda, A.	Objective: The features of intercortical network subserving higher-order cortical function remain to be unclear. In the present study, we focused on the effective intercortical connectivity involving higher-order motor or language function using CCEP with subdural grid electrodes. Methods: Subjects were ten patients with intractable focal epilepsy who underwent subdural grid implantation for pres…	2020	Clinical Neurophysiology	Togo 2020	can't find
Intraoperative electrophysiological monitoring	Yamao, Y.; Matsumoto, R.; Kikuchi, T.; Yoshida, K.; Miyamoto, S.	Neurosurgeons still find it challenging to preserve brain functions during surgeries for lesions around the eloquent areas. In awake craniotomy, high‒frequency electrical stimulation has been established to monitor and map intraoperative brain functions and preserve the eloquent areas. However, awake craniot-omy cannot be performed in patients with preoperative language or cognitive dysfunction. …	2020	Japanese Journal of Neurosurgery	Yamao 2020	can't find
Characteristics of the intercortical epileptic network: a cortico-cortical evoked potential study	Togo, M.; Matsumoto, R.; Mukae, N.; Kobayashi, K.; Usami, K.; Shimotake, A.; Nakae, T.; Kikuchi, T.; Yoshida, K.; Matsuhashi, M.; Kunieda, T.; Miyamoto, S.; Takahashi, R.; Ikeda, A.	[Objective]The modification of epileptic activities on brain connectivity remains a matter of debate. Although some studies showed seizure onset zone (SOZ) evoked higher response amplitude in corticocortical evoked potential (CCEP), the study on global characteristics of seizure networks is sparse. Therefore, we focused on the intercortical effective connectivity involving SOZ using CCEP with sub…	2020	Clinical Neurology	Togo 2020	can't find
Reorganization of Large-Scale Functional Networks During Low-Frequency Electrical Stimulation of the Cortical Surface	File, B; Nánási, T; Tóth, E; Bokodi, V; Tóth, B; Hajnal, B; Kardos, Z; Entz, L; Eross, L; Ulbert, I; Fabó, D	We investigated the functional network reorganization caused by low-frequency electrical stimulation (LFES) of human brain cortical surface. Intracranial EEG data from subdural grid positions were analyzed in 16 pre-surgery epileptic patients. LFES was performed by injecting current pulses (10 mA, 0.2 ms pulse width, 0.5Hz, 25 trials) into all adjacent electrode contacts. Dynamic functional conne…	2020	INTERNATIONAL JOURNAL OF NEURAL SYSTEMS	File 2020	can't find
Cortical and Subcortical Mapping	Ritaccio, AL; Brunner, P; Schalk, G	Electrical stimulation mapping (ESM) is the most common technique used to delineate functional cortex. It may be done in an epilepsy-monitoring unit using implanted electrodes, or in the operating room in either awake or anesthetized patients. The results guide strategies to minimize sensorimotor and linguistic injury from surgery. Increasingly, however other complementary methods, such as passiv…	2020	FUNCTIONAL NEUROSURGERY: THE ESSENTIALS	Ritaccio 2020	can't find
A target for deep brain stimulation activating both hippocampi	Koubeissi, M.; Emami, M.; Eid, A.; Elmashad, A.; Gagnon, L.; Durand, D.; Shields, D.	Purpose: To demonstrate that a single target for deep brain stimulation (DBS) can activate both hippocampi. Method: In six subjects with medically-intractable bitemporal lobe epilepsy, DBS electrodes were implanted in the fornicodorsocomissural (FDC) tract, a brain target where the electrical field of stimulation activates the dorsal hippocampal commissure (DHC) and the posterior fornices. Electr…	2019	Epilepsia	Koubeissi 2019	can't find
Stimulation subspace removal for estimating connectivities in the epileptic brain during sleep and wake states	Chaudet, B.; Le Cam, S.; Louis-Dorr, V.; Ranta, R.; Colnat-Coulbois, S.; Tyvaert, L.	Sleep induces changes in human brain connectivity/excitability. 1 According to Massimini et al,2 these modifications can be attributed to changes in the dynamics of neuronal responsiveness. In the epileptic brain, these activities and networks are also affected by these changes of state between sleep and wakefulness. The aim of this work is to estimate the sleep-induced changes in connectivity ma…	2018	Clinical EEG and Neuroscience	Chaudet 2018	can't find
Functional tractography reveals largescale connectivity patterns	Trebaul, L.; Rudrauf, D.; Deman, P.; Tuyisenge, V.; Bhattacharjee, M.; Chanteloup-Foret, B.; Saubat, C.; Kahane, P.; Taussig, D.; Maillard, L.; Francione, S.; Mindruta, I.; Adam, C.; Nica, A.; Pail, M.; Dubeau, F.; Rheims, S.; Bartolomei, F.; Wang, H.; Liu, S.; Blauwblomme, T.; Metsahonkala, L.; Landre, E.; Szurhaj, W.; Rocamora, R.; David, O.	Purpose: In patients with pharmaco-resistant focal epilepsies investigated with intracranial electroencephalography (iEEG), direct electrical stimulations of a cortical region induce cortico-cortical evoked potentials (CCEP) in other regions, which properties can be used to infer large scale brain connectivity. In the F-TRACT project1 we use CCEPs to create a probabilistic atlas of human cortico-…	2017	Epilepsia	Trebaul 2017	can't find
Enhancement of cortico-cortical evoked potentials by beta-oscillation triggered direct electrical stimulation in humans	Caldwell, D.; Olson, J.; Wander, J.; Zanos, S.; Sarma, D.; Su, D.; Cronin, J.; Collins, K.; Wu, J.; Johnson, L.; Weaver, K.; Fetz, E.; Rao, R.; Ojemann, J.	Introduction: Neuromodulation through cortical direct electrical stimulation (DES) may offer targeted neurorehabilitation for neurologic deficits due to diseases such as stroke. Prior human and animal research in the peripheral and central nervous systems has demonstrated that neural activitydependent stimulation can induce synaptic plasticity, and potentially enhance rehabilitation outcomes. Cor…	2017	Neuromodulation	Caldwell 2017	can't find
Pathophysiological findings explored via epilepsy surgery	Kamada, K.; Ogawa, H.; Tamura, Y.; Hiroshima, S.; Anei, R.	This report describes the surgical indications for various epilepsy types and demonstrates the standard procedure and anatomy for mesial temporal lobectomy. In addition, we introduce the original technique of multiple subpial transection of hippocampus to preserve memory function. Real-time mapping by electrocorticogram is practically useful to obtain rough functional distributions on the electro…	2017	Japanese Journal of Neurosurgery	Kamada 2017	can't find
The frontal and insular network: A corticocortical evoked potentials study	Enatsu, R.; Gonzalez-Martinez, J.; Bulacio, J.; Kubota, Y.; Mosher, J.; Burgess, R.; Najm, I.; Nair, D.	Rationale: We investigated the connectivity of the human frontal and insular network using corticocortical evoked potential (CCEP). Methods: This retrospective analysis included 18 patients with medically intractable focal epilepsy who underwent stereoelectroencephalography and CCEP. Alternating 1 Hz electrical stimuli were delivered to parts of the frontal lobe and anterior insula [prefrontal co…	2015	Epilepsy Currents	Enatsu 2015	can't find
Intraoperative supplementary motor area (SMA) monitoring for medial frontal lesions	Shibata, S.; Kunieda, T.; Matsumoto, R.; Yamao, Y.; Inano, R.; Nishida, S.; Nakae, T.; Kikuchi, T.; Arakawa, Y.; Takagi, Y.; Ikeda, A.; Takahashi, R.; Miyamoto, S.	Rationale: Identifying the primary motor (M1) and the supplementary motor area (SMA), and monitoring the pyramidal tract are important for safe resection of an epileptic focus in the medial frontal area. We aimed to establish the intraoperative SMA mapping and monitoring for patients with tumor or partial epilepsy. Methods: Four patients with a lesion in the medial frontal area were recruited in …	2015	Epilepsy Currents	Shibata 2015	can't find
In vivo investigation of functional brain networks by CCEPs	Matsumoto, R.; Kunieda, T.; Ikeda, A.	A better understanding of epileptic networks as well as the mechanisms involved in human higher cortical functions requires a detailed knowledge of neuronal connectivity. Little progress, however, has been made until this century in the understanding of neuronal connectivity between functional cortical regions in the living human brain. In the last decade, although limited to patients who underwe…	2014	Clinical Neurophysiology	Matsumoto 2014	can't find
Seizure focus identification by fMRI during SEEG stimulation	Avitsian, R.; Jones, S.; Bulacio, J.; Zhang, M.; Bhattacharyya, P.; Enatsu, R.; Najm, I.; Nair, D.; Phillips, M.; Gonzalez-Martinez, J.	Introduction: Epilepsy has significant cost of treatment, comorbidities, and psychosocial problems. In refractory epilepsies for excision of epileptogenic foci have been used. Success in excision depends on accuracy in correct identification of foci. We report a new method for identification combining fMRI and electroencephalographic monitoring. Background: In recent years stereotactic placement …	2013	Journal of Neurosurgical Anesthesiology	Avitsian 2013	can't find
Electrical stimulation and functional MRI based multimodal approach to map functional and pathological brain areas	Entz, L.; Keller, C.J.; Toth, E.; Eross, L.; Mehta, A.D.	Objectives. Single pulse electrical stimulation (SPES) and fMRI can be used to delineate functional networks involved in sensori-motor and language function and to map areas that are involved in seizure genesis and spread. Design. We systematically mapped all electrodes implanted using SPES and defined functional and pathological networks. Every patient underwent detailed preoperative mapping in …	2013	British Journal of Neurosurgery	Entz 2013	can't find
Connectivity of the Insula: A Cortico-Cortical Evoked Potential Study	Zell, M; Maciunas, R; Miller, J; Thanaviritananich, S; Nehamkin, S; Luders, H; Koubeissi, M		2011	NEUROLOGY	Zell 2011	can't find
Correlation between ictal onset patterns and responses to electrical cortical stimulations: Cortico-cortical evoked potential study	Enatsu, R.; Piao, Z.; O'Connor, T.; Horning, K.; Bingaman, W.; Nair, D.	Rationale: Ictal onset seen on ECoG may manifest as several different patterns. However it is not clear what produces these differences in ictal onset patterns. We hypothesized that neuronal synchrony might be related to these ictal onset patterns. A repetitive spike pattern might be indicative of more synchronous firing state as compared to a paroxysmal fast pattern. We also hypothesize that a m…	2009	Epilepsia	Enatsu 2009	can't find
Functional mapping of language cortex with cortico-cortical evoked potentials	Shaw, S.J.; Korzeniewska, A.; Franaszczuk, P.J.; Crone, N.E.	Rationale: Matsumoto et al. (Brain 2004) previously reported the results of cortico-cortical evoked potentials (CCEPs) showing reciprocal connections between Broca's and Wernicke's areas, as well as connectivity with basal temporal cortex, supporting the view that the human language system consists of a broadly distributed network. We further investigated the functional connectivity of the langua…	2009	Epilepsia	Shaw 2009	can't find
Visualization of human brain network by means of corticocortical evoked potentials	Matsumoto, R.; Ikeda, A.; Fukuyama, H.; Takahashi, R.	Little progress has been made until recently in the understanding of neuronal connectivity between functional cortical regions in the living human brain. We recently reported a new method, cortico-cortical evoked potential (CCEP), to electrically track cortico-cortical connections in patients who underwent chronic subdural electrode implantation for presurgical evaluation of intractable partial e…	2009	Neuroscience Research	Matsumoto 2009	can't find
Anatomical and functional tractography: A combined approach with diffusion tractography and cortico-cortical evoked potential	Matsumoto, R		2006	NEUROSCIENCE RESEARCH	Matsumoto 2006	can't find
Interareal connectivity in the human language system:: a cortico-cortical evoked potential study	Matsumoto, R; Nair, DR; Bingaman, W; Ikeda, A; Shibasaki, H; Lüders, HO	Objective: To investigate functional connectivity in the human language system in vivo by means of a cortico-cortical evoked potential (CCEP) study. Methods: Eight epilepsy patients underwent chronic subdural electrode implantation in the language dominant hemisphere for epilepsy surgery. Single pulse electrical stimuli were delivered to the anterior language (eight patients), posterior language …	2005	UNVEILING THE MYSTERY OF THE BRAIN: NEUROPHYSIOLOGICAL INVESTIGATION OF THE BRAIN FUNCTION	Matsumoto 2005	can't find
Cortico-cortical connection between lateral and mesial motor cortices:: A cortico-cortical evoked potential study	Matsumoto, R; Nair, DR; William, B; LaPresto, E; Lüders, HO		2004	EPILEPSIA	Matsumoto 2004	can't find
Localization of Epileptic Brain Responses to Single-Pulse Electrical Stimulation by Developing an Adaptive Iterative Linearly Constrained Minimum Variance Beamformer.	Shirani S; Valentin A; Abdi-Sargezeh B; Alarcon G; Sanei S	Delayed responses (DRs) to single pulse electrical stimulation (SPES) in patients with severe refractory epilepsy, from their intracranial recordings, can help to identify regions associated with epileptogenicity. Automatic DR localization is a large step in speeding up the identification of epileptogenic focus. Here, for the first time, an adaptive iterative linearly constrained minimum variance…	2023	Int J Neural Syst	Shirani 2023	can't access
Macroscale traveling waves evoked by single-pulse stimulation of the human brain.	Campbell JM; Davis TS; Anderson DN; Arain A; Davis Z; Inman CS; Smith EH; Rolston JD	Understanding the spatiotemporal dynamics of neural signal propagation is fundamental to unraveling the complexities of brain function. Emerging evidence suggests that cortico-cortical evoked potentials (CCEPs) resulting from single-pulse electrical stimulation may be used to characterize the patterns of information flow between and within brain networks. At present, the basic spatiotemporal dyna…	2024	bioRxiv	Campbell 2024	preprint duplicate
Separating Inhibitory and Excitatory Responses of Epileptic Brain to Single-Pulse Electrical Stimulation.	Shirani S; Valentin A; Alarcon G; Kazi F; Sanei S	To enable an accurate recognition of neuronal excitability in an epileptic brain for modeling or localization of epileptic zone, here the brain response to single-pulse electrical stimulation (SPES) has been decomposed into its constituent components using adaptive singular spectrum analysis (SSA). Given the response at neuronal level, these components are expected to be the inhibitory and excita…	2023	Int J Neural Syst	Shirani 2023	can't access
Network of autoscopic hallucinations elicited by intracerebral stimulations of periventricular nodular heterotopia: An SEEG study.	Bratu FI; Oane I; Barborica A; Donos C; Pistol C; Daneasa A; Lentoiu C; Mindruta I	Periventricular nodular heterotopias (PVNH) are areas of neurons abnormally located in the white matter that might be involved in physiological cortical functions. Autoscopic hallucinations are changes in self-consciousness determined by a mismatch in integration of multiple sensory inputs. Our goal is to highlight the brain network involved in generation of autoscopic hallucination elicited by e…	Periventricular nodular heterotopias (PVNH) are areas of neurons abnormally located in the white matter that might be involved in physiological cortical functions. Autoscopic hallucinations are changes in self-consciousness determined by a mismatch in integration of multiple sensory inputs. Our goal is to highlight the brain network involved in generation of autoscopic hallucination elicited by e…	Cortex	Bratu 2021	case report
Harvesting responses to single pulse electrical stimulation for presurgical evaluation in epilepsy.	Huiskamp G; van Blooijs D; van der Stoel M		2018	Clin Neurophysiol	Huiskamp 2018	editorial
Cingulate epileptogenesis in hypothalamic hamartoma.	Valentin A; Lazaro M; Mullatti N; Cervantes S; Malik I; Selway RP; Alarc√≥n G	Hypothalamic hamartoma (HH) is a relatively rare cause of epilepsy, mainly affecting children. Nearly all patients develop gelastic seizures, often followed by other focal seizure types. Our case illustrates the mechanisms of epileptogenesis in HH. The patient developed gelastic attacks as a baby, and secondarily generalized seizures and drop attacks at 9 years of age. Magnetic resonance imaging …	2011	Epilepsia	Valentin 2011	case report
Induced frequency response to single pulse electrical stimulation	Sinai, A; Koubeissi, M; Crone, N		2006	NEUROLOGY	Sinai 2006	can't find
CORTICAL RESPONSES TO SINGLE-PULSE ELECTRICAL STIMULATION UNDER GENERAL ANESTHESIA	Kokkinos, V; Valent√≠n, A; Selway, RP; Alarc√≥n, G		2010	EPILEPSIA	Kokkinos 2010	abstract
SINGLE PULSE ELECTRICAL STIMULATION AND SURGICAL OUTCOME IN A SERIES OF 86 PATIENTS	Sanchez-Sanchez, V; Valentin, A; Selway, R; Alarcon, G		2013	EPILEPSIA	Sanchez-Sanchez 2013	can't find
CHARACTERISING EEG CORTICAL DYNAMICS AND CONNECTIVITY WITH RESPONSES TO SINGLE PULSE ELECTRICAL STIMULATION (SPES)	Alarcon, G; Jim√©nez-Jim√©nez, D; Valentin, A; Mart√≠n-L√≥pez, D		2017	EPILEPSIA	Alarcon 2017	don't have access
SEIZURE ONSET ZONE FUNCTIONAL CONNECTOME AS REVEALED BY SINGLE PULSE ELECTRICAL STIMULATION IN STEREOENCEPHALOGRAPHIC STUDIES	Maliia, MD; Donos, C; Barborica, A; Popa, I; Ciurea, J; Craciun, L; Mindruta, I		2015	EPILEPSIA	Maliia 2015	poster
NEURONAL BEHAVIOUR DURING DELAYED RESPONSES TO SINGLE PULSE ELECTRICAL STIMULATION (SPES) IN SUBJECTS WITH EPILEPSY	Jim√©nez-Jim√©nez, D; Mart√≠n-L√≥pez, D; Selway, RP; Martinez, J; Ison, MJ; Rey, HG; Quiroga, RQ; Valent√≠n, A; Alarc√≥n, G		2015	EPILEPSIA	Jim√©nez-Jim√©nez 2015	can't find
Single pulse electrical stimulation (SPES) identifies structural abnormalities and predicts seizure outcome after epilepsy surgery	Valentin, A; Honavar, M; Seoane, JJG; Selway, RP; Alarcon, G		2007	JOURNAL OF NEUROLOGY NEUROSURGERY AND PSYCHIATRY	Valentin 2007	abstract
Observed Suppressed Power after Single Pulse Electrical Stimulation is Associated with the Occurrence of Early Responses	van der Stoel, MD; van Blooijs, D; Huiskamp, GJM; van Putten, MJAM; Leijten, FSS		2018	EPILEPSIA	vanderStoel 2018	can't find
STIMULUS AMPLITUDE EFFECT IN TIME AND FREQUENCY ON RESPONSES TO SINGLE PULSE ELECTRICAL STIMULATION IN STEREOELECTROENCEPHALOGRAPHIC STUDIES	Donos, C; Mindruta, I; Ciurea, J; Rasina, A; Balanescu, B; Barborica, A		2013	EPILEPSIA	Donos 2013	can't find
Single-cell electrical activity during human spontaneous interictal epileptiform discharges and responses to single pulse electrical stimulation (SPES)	Alarcon, G; Valentin, A; Lacruz, E; Fitzgerald, T; Richardson, M; Quiroga, R; Martinez, J; Selway, R; Seoane, JJ		2008	EUROPEAN JOURNAL OF NEUROLOGY	Alarcon 2008	abstarct
SINGLE CELL ELECTRICAL ACTIVITY DURING HUMAN SPONTANEOUS INTERICTAL EPILEPTI-FORM DISCHARGES AND RESPONSES TO SINGLE PULSE ELECTRICAL STIMULATION (SPES)	Alarcon, G; Valentin, A; Lacruz, E; Fitzgerald, T; Quian-Quiroga, R; Martinez-Gomez, J; Selway, R; Garcia-Seoane, J		2009	EPILEPSIA	Alarcon 2009	abstarct
TIME DOMAIN VS. TIME-FREQUENCY DOMAIN AS METHODS OF ANALYSIS OF SINGLE PULSE ELECTRICAL STIMULATION IN PATIENTS WITH FOCAL EPILEPSY	Pieters, IKG; Valent√≠n, A; Ferrier, CH; van't Klooster, MA; Alarc√≥n, G; Zijlmans, M; Huiskamp, GJM		2016	EPILEPSIA	Pieters 2016	can't find
MAGNETOENCEPHALOGRAPHY (MEG), SINGLE PULSE ELECTRICAL STIMULATION (SPES) AND THEIR CONCORDANCE WITH THE SEIZURE ONSET ZONE (SOZ) IN THE ELECTROCORTICOGRAM (ECOG)	Agirre-Arrizubieta, Z; Thai, JN; Valentin, A; Furlong, PL; Seri, S; Elwes, RD; Alarcon, G		2010	EPILEPSIA	Agirre-Arrizubieta 2010	abstract
Enhanced fluctuations of high-frequency activities may be an important factor for clinical seizures: a single-pulse electrical stimulation study	Kajikawa, S; Kobayashi, K; Matsumoto, R; Togo, M; Usami, K; Shimotake, A; Matsuhashi, M; Yukihiro, Y; Takayuki, K; Yoshida, K; Takahashi, R; Ikeda, A		2021	EPILEPSIA	Kajikawa 2021	can't find
Retrospective study of single pulse electrical stimulation (SPES) as a clinical tool during intracranial presurgical evaluation for drug resistant epilepsy	Stavropoulos, I; Alarcon, G; Selway, R; Hope, T; Lee, D; Gupta, N; Sanchez-Sanchez, V; Jimenez, DJ; Kazi, F; Valentin, A		2022	EPILEPSIA	Stavropoulos 2022	can't find
DELAYED RESPONSES EVOKED BY SINGLE PULSE ELECTRICAL STIMULATION LOCALISE THE EPILEPTOGENIC ZONE FOR TEMPORAL LOBE RESECTIVE SURGERY: A LONG-TERM STUDY	Hope, T; S√°nchez-S√°nchez, V; Pimenta-Reis, C; Mu√±oz-Morente, A; Selway, R; Alarc√≥n, G; Jim√©nez-Jim√©nez, D; Valent√≠n, A		2017	EPILEPSIA	Hope 2017	can't find
THE SPATIAL RELATION BETWEEN EARLY AND DELAYED RESPONSES EVOKED BY SINGLE PULSE ELECTRICAL STIMULATION IN PRE-SURGICAL EVALUATION OF EPILEPSY PATIENTS	van Blooijs, D; Huiskamp, G; Hebbink, J; van't Klooster, M; Meijer, H; van Gils, S; Gosselaar, P; Leijten, F		2015	EPILEPSIA	vanBlooijs 2015	abstract
The analogy between structural networks obtained from diffusion weighted imaging and effective networks derived from single pulse electrical stimulation in people with epilepsy	Respect Database Grp; Jelsma, S; Van Blooijs, D; Van Putten, M; Raemaekers, M; Zijlmans, M; Van Klink, N		2022	EPILEPSIA	RespectDatabaseGrp 2022	can't find
Modulation of excitation/inhibition balance at epileptic focus in human: analyzes of induced activities by single-pulse electrical stimulation on the focus and seizure propagation zone	Kajikawa, S; Kobayashi, K; Matsumoto, R; Matsuhashi, M; Okada, T; Otani, M; Togo, M; Usami, K; Shimotake, A; Yamao, Y; Kikuchi, T; Yoshida, K; Takahashi, R; Ikeda, A		2023	EPILEPSIA	Kajikawa 2023	can't find
Macroscale traveling waves evoked by single-pulse stimulation of the human brain	Campbell, J.M.; Davis, T.S.; Anderson, D.N.; Arain, A.; Davis, Z.; Inman, C.S.; Smith, E.H.; Rolston, J.D.	Understanding the spatiotemporal dynamics of neural signal propagation is fundamental to unraveling the complexities of brain function. Emerging evidence suggests that corticocortical evoked potentials (CCEPs) resulting from single-pulse electrical stimulation may be used to characterize the patterns of information flow between and within brain networks. At present, the basic spatiotemporal dynam…	2023	bioRxiv	Campbell 2023	duplicate of preprint
Loss of differentiation and complexity in the sleeping human brain: a multi-scale analysis	Pigorini, A.; Mikulan, E.; Russo, S.; Sarasso, S.; Parmigiani, S.; Massimini, M.	Abstract Complexity, defined as the coexistence of functional differentiation and functional integration is a general property of thalamo-cortical circuits that can be characterized at a multiscale level. Previous studies suggest that local dynamics occurring at the micro/meso-scale, such as sleep-like neuronal bistability, can be responsible for the collapse/emergence of global patterns of compl…	2023	Brain Stimulation	Pigorini 2023	abstract
Alterations in the sense of self caused by direct electrical stimulation of the human precuneus	Parvizi, J.; Lyu, D.	Abstract Self-dissociation is an altered state of consciousness where the integrity of the sense of self is disrupted. We explored the phenomenology of self-dissociation in 10 human subjects without epileptic abnormality in the precuneus region. Using direct bipolar 50Hz electrical stimulation of different sites within the posteromedial cortex (i.e., posterior cingulate, retrosplenial, and precun…	2023	Brain Stimulation	Parvizi 2023	abstract
Transcranial vs intracranial stimulation: similarities and differences explored by hd-EEG recordings	Comolatti, R.; Mikulan, E.; Hassan, G.; Casarotto, S.; Russo, S.; Pigorini, A.; Massimini, M.	Abstract Transcranial Magnetic Stimulation (TMS) and intracranial single-pulse electrical stimulation (SPES) have been used to assess reactivity and connectivity, as well as to induce and suppress cognitive, perceptual and behavioral phenomena in the human brain. However, the similarities and differences between these two perturbational techniques and their respective neural effects haven‚Äôt bee…	2023	Brain Stimulation	Comolatti 2023	abstract
Phase-based novel quantification of effective connectivity with single pulse electrical stimulations	Stieger, J.; Parvizi, J.	Abstract One important measure of direct anatomical connectivity in the human brain is single pulse electrical stimulation (SPES; also known as cortico-cortico evoked potentials). The presence of evoked responses in a recorded region following SPES suggests that the stimulated seed region is physiologically connected with, and has the means to exert an effect upon, the target site either directly…	2023	Brain Stimulation	Stieger 2023	abstract
Stimulation evoked epileptic pathological activity is altered by brain state - insight from invasive and non-invasive recordings	Zelmann, R.; Paulk, A.; Berman, T.B.; Peralta, J.D.; Cash, S.	Abstract It is well known that spontaneous epileptic activity increases during sleep. On the other hand, the brain‚Äôs physiological response to electrical stimulation during sleep is less complex with reduced effective connectivity (as presented by Dr. Pigorini). We investigated the relationship between the scalp and intracranial EEG levels of stimulation evoked epileptic pathological activity. …	2023	Brain Stimulation	Zelmann 2023	abstract
Spatio-temporal Spread of Stimulation-Induced Activity in the Lateral and Basal Nucleus of the Amygdala	Adamek, M.; Willie, J.; Swift, J.; Eisenman, L.; Zempel, J.; Inman, C.; Brunner, P.	Introduction Deep within the temporal lobe lies the amygdala, a highly connected structure implicated in emotions, memory, and decision making. Neural tracing of the amygdala in mice and non-human primate models has identified vast connections between the amygdala and various cortical and subcortical structures. However, investigating amygdala connectivity in humans remains challenging, with non-…	2022	Stereotactic and Functional Neurosurgery	Adamek 2022	can't find
ID:16560 Reciprocal Functional Connectivity of Amygdala in Mesial Temporal Lobe Epilepsy: A Single-Pulse Electrical Stimulation Study	Negi, A.; Johnson, G.; Wills, K.; Narasimhan, S.; Paulo, D.; Jiang, J.; Gonzalez, H.; Sonmezturk, H.; Roberson, S.W.; Morgan, V.; Englot, D.	Introduction: The amygdala is known to be an important component of the epileptic network in patients with mesial temporal lobe epilepsy (mTLE). Using single-pulse electrical stimulation (SPES), the reciprocal functional connectivity (i.e., outward connectivity vs. inward connectivity) of the amygdala to the hippocampus has been well characterized.1 However, to our knowledge, the frequency-specif…	2022	Neuromodulation	Negi 2022	abstarct
Real-Time & Passive Localization of the Epileptic Network based on Single-Pulse Electrical Stimulation: Correlation with the standard of care and surgical outcomes UPMC HBM Lab	Plute, T.; Alkawadri, R.	Objective: To test viability of single pulse evoked potentials (SPEPs) as a biomarker of the epileptogenic zone (EZ). Background: Drug-resistant epilepsy is often evaluated by intracranial EEG (icEEG) to localize the epileptic focus(1). The risks of icEEG increase with exposure time while also elucidating a surrogate marker of EZ, the seizure onset zone(2-6). Recent studies showed marked differen…	2022	Neurology	Plute 2022	abstract
Multi-channel deep learning with intracranial neurostimulation can localize seizure onset zones in humans	Johnson, G.W.; Cai, L.Y.; Doss, D.J.; Jiang, J.W.; Negi, A.S.; Narasimhan, S.; Paulo, D.L.; Gonz√°lez, H.F.J.; Roberson, S.W.; Bick, S.K.; Chang, C.E.; Morgan, V.L.; Wallace, M.T.; Englot, D.J.	In drug resistant temporal lobe epilepsy, automated tools for seizure onset zone (SOZ) localization using brief interictal recordings would supplement presurgical evaluations and improve care. Thus, we sought to localize SOZs by training a multi-channel convolutional neural network on stereo-EEG (SEEG) cortico-cortical evoked potentials. We performed single pulse electrical stimulation with 10 dr…	2022	bioRxiv	Johnson 2022	pre-print
Loss Of Differentiation And Complexity In The Sleeping Human Brain: A Multi-Scale Analysis	Pigorini, A.; Mikulan, E.; Russo, S.; Cattani, A.; Parmigiani, S.; Fecchio, M.; Rubino, A.; Zauli, F.; Sartori, I.; Massimini, M.	Abstract Complexity, defined as the coexistence of functional differentiation and functional integration is a general property of thalamo-cortical circuits that can be characterized at a multiscale level. Previous studies suggest that local sleep-like neuronal bistability, can be responsible for the collapse/emergence of global patterns of complex interactions among brain areas. Here, we link the…	2021	Brain Stimulation	Pigorini 2021	abstract
Closed-loop cortical network stimulation as a treatment for epilepsy arising from the primary motor cortex	van Blooijs, D.; Blok, S.; van Klink, N.E.C.; Huiskamp, G.J.M.; van Eijsden, P.; Aarnoutse, E.J.; Ramsey, N.F.; Leijten, F.S.S.	Abstract Background: In epilepsy patients, cortical stimulation is usually applied in the seizure onset zone (SOZ), but in patients with epilepsy arising from the primary motor cortex (M1), stimulation might result in jerks. Our hypothesis is that similar results can be obtained with cortical network stimulation in a site outside M1, connected to the SOZ in M1. Here, we present the results of 1.5…	2021	Brain Stimulation	vanBlooijs 2021	abstract
Waving together single pulse intracranial electrical stimulation with concurrent stereo EEG and scalp hd-EEG recording	Parmigiani, S.; Russo, S.; Mikulan, E.; Zauli, F.; Rubino, A.; Sartori, I.; Pergiorgio d'Orio,; Cattani, A.; Fecchio, M.; Pigorini, A.	Abstract Single pulse direct electrical stimulation (SPES) is an established technique in the investigation of the seizure spread patterns for drug-resistant epilepsy. Besides, it can offer direct evidence on functions localization, and the resulting cortico cortical evoked potentials (CCEPs) can be used to estimate effective connectivity. However, so far, the precise impact of this stimulation o…	2021	Brain Stimulation	Parmigiani 2021	abstract
Direct, not network-mediated, electrical stimulation reduces excitability in the epileptic focus	Kajikawa, S.; Kobayashi, K.; Matsumoto, R.; Okada, T.; Otani, M.; Togo, M.; Usami, K.; Shimotake, A.; Matsuhashi, M.; Yamao, Y.; Kikuchi, T.; Yoshida, K.; Takahashi, R.; Ikeda, A.	Objective: Abnormal late responses 0.1-1 sec after single-pulse electrical stimulation (SPES), also known as the delayed responses (DRs), have been reported as a biomarker of epileptogenicity in patients with intracranial EEG (iEEG). We aimed to clarify the neuromodulatory effects in response to the external stimuli in the epileptic focus. Methods: Four patients with intractable focal epilepsy we…	2021	Clinical Neurology	Kajikawa 2021	supplementary
P06-S Temporal lobe connectivity changes during wakefulness and sleep studied through single pulse electrical stimulation	Arbune, A.A.; Mindruta, I.; Daneasa, A.; Maliia, M.; Popa, I.; Ciurea, J.; Donos, C.; Bajenaru, O.A.; Barborica, A.	Background: Temporal lobe epilepsy is frequently improved after selective resection. However, a small number of these patients have temporal-plus epilepsy and continue seizing. We aim to study the connectivity of the temporal lobe during wakefulness and sleep. Material and methods: We included 25 patients with drug-resistant focal epilepsy who had depth electrodes exploration in 2016‚Äì2018. We i…	2019	Clinical Neurophysiology	Arbune 2019	abstract
P50-S State dependent changes in cortical reactivity: Comparison between transcranial and intracranial stimulation	Pigorini, A.; Parmigiani, S.; Russo, S.; Mikulan, E.; Cattani, A.; Sarasso, S.; Fecchio, M.; Sartori, I.; Rubino, A.; Amico, F.; Gibbs, S.; Comolatti, R.; Casali, A.; Nobili, L.; Massimini, M.	Background: Direct cortical perturbations had been used to study state-dependent changes in thalamocortical network. TMS combined with EEG has demonstrated consistent modifications among wakefulness, NREM sleep, and anesthesia; furthermore, these measurements resulted useful in the diagnosis and pathophysiological stratification of patients with disorders of consciousness. Methods: To corroborate…	2019	Clinical Neurophysiology	Pigorini 2019	abstract
Intracranial network stimulation as a method to suppress epileptic activity	Van Blooijs, D.; Huiskamp, G.; Aarnoutse, E.; Zijlmans, M.; Ramsey, N.; Leijten, F.	Purpose: In patients with focal epilepsy in eloquent cortex, cortical stimulation may be effective in seizure reduction. At the same time, stimulation within eloquent areas may itself cause symptoms, and it would be attractive when stimulation outside, but connected to such areas, were also effective. We used Single Pulse Electrical Stimulation (SPES) in a subdurally implanted patient to map loca…	2019	Brain Stimulation	VanBlooijs 2019	abstract
Sleep-wakefulness connectivity variation in children with predominantly nocturnal focal seizures	Arbune, A.A.; Beniczky, S.; Popa, I.; Ciurea, J.; Bajenaru, O.A.; Barborica, A.; Mindruta, I.	Purpose: To gain further insight into the influence of sleep on seizure occurrence, we explored connectivity variation between wakefulness and sleep states in three cases of children with drug-resistant focal epilepsy. Method: We invasively explored three children (two females and one male) aged between 3 and 9 years old with intracranial depth electrodes as part of the presurgical evaluation. Th…	2018	Epilepsia	Arbune 2018	abstract
Incidence of contralateral functional temporal lobe connections in long-term drug resistant epilepsy	Kaba, S.; Afseh, M.; Hope, T.; Selway, R.; Alarcon, G.; Valentin, A.; Jim√©nez-Jim√©nez, D.	Purpose: Reduced functional connectivity between structures ipsilateral to seizure onset and those in the contralateral lobe has been reported in patients with Temporal Lobe Epilepsy (TLE). Deep temporal lobe structures in particular show few contralateral connections. Single pulse electrical stimulation (SPES) can be used to probe functional connectivity in epilepsy patients implanted with intra…	2018	Epilepsia	Kaba 2018	abstract
The connectivity index: A novel metric to grade epileptogenicity	Alkawadri, R.; Zaveri, H.P.; Gaspard, N.; Yan, Q.; Hirsch, L.J.; Spencer, D.D.	Introduction: To investigate the performance of a metric of functional connectivity to classify and grade excitable brain regions based on cortical-evoked potentials to single pulse electrical stimulation (SPES) compared to non-epileptic sites. Methods: Patients who received 1-Hz frequency stimulation in 2003-2014 at Yale, were included. The stimulated contacts were classified as seizure onset zo…	2018	Clinical Neurophysiology	Alkawadri 2018	abstract
Machine learning for the analysis of single pulse stimulation in electrocorticography	D'Angremont, E.; Huiskamp, G.J.; Leijten, F.S.; Brune, C.; Van Putten, M.J.	Introduction: In patients with drug-resistant focal epilepsy, surgery can be considered. The goal is to remove the epileptogenic tissue, while sparing the eloquent cortex. Prior to surgery, a prolonged electroencephalography (ECoG) recording can assist in the delineation of epileptogenic tissue and functionality of the surrounding cortex. During these recordings, Single Pulse Electrical Stimulati…	2018	Clinical Neurophysiology	D'Angremont 2018	abstract
Mapping hyperexcitable neural network connections in extra-temporal lobes in the human brain in patients with epilepsy	Warraich, R.; Pimenta-Reis, C.; Selway, R.P.; Alar√ßon, G.; Jim√©nez-Jim√©nez, D.; Valentin, A.	Purpose: Understanding seizure connectivity is of paramount importance if aiming for extensive disconnection of epileptogenic neural networks. The aim of this study is to identify seizure spreading across the extra-temporal lobes of epilepsy patients and to test whether spreading channels are hyperexcitable regions. Method: 66 seizures were visually analysed by two independent observers and group…	2017	Epilepsia	Warraich 2017	abstract
An improved protocol for single pulse electrical stimulation for identifying epileptogenic tissue in epilepsy surgery patients	Van Blooijs, D.; Hebbink, G.J.; Leijten, F.S.S.; Meijer, H.G.E.; Van Gils, S.A.; Huiskamp, G.J.M.	Introduction: Single pulse electrical stimulation during electrocorticography can localize epileptogenic tissue in epilepsy patients by identifying electrodes showing delayed responses (DRs,>100ms). Acquisition and analysis is time-consuming due to the stochastic character of DRs. Previous studies showed that the specificity of DRs is higher when these are evoked from several stimulus sites. Base…	2017	Brain Stimulation	VanBlooijs 2017	abstract
Introducing the epileptome: Dynamic seizure onset zone connectome as revealed by single pulse electrical stimulation in stereoelectroencephalography	Maliia, M.D.; Donos, C.; Barborica, A.; Popa, I.; Ciurea, J.; Mindruta, I.	Purpose: Design a protocol for probing the plastic nature of the epileptic networks. Methods: We selected 3 patients with pharmaco-resistant epilepsy that were explored in the SEEG method. Single pulse electrical stimulations (SPES) (biphasic, 3 ms, 0.25-5 mA) were applied to adjacent contacts. We calculated the early responses in the 10- 110 ms interval and considered only connections between co…	2016	Clinical Neurophysiology	Maliia 2016	abstract
A functional connectome of the human brain, based on intracranial electrical stimulation	Donos, C.; Maliia, M.; Mindruta, I.; Ciurea, J.; Barborica, A.	Purpose: Several MRI and DTI methods already delivered a whole brain connectome, however none of them are able to probe the brain connectivity using native signaling: electrical pulses. The study of cortico-cortical evoked potentials using high-density stereoelectroencephalographic (SEEG) recordings represents perhaps the most direct way of exploring brain connectivity. However, SEEG investigatio…	2015	Epilepsia	Donos 2015	abstract
How reliable are the high-frequency oscillations and delayed responses as epileptogenicity biomarkers? A study based on intracranial stimulation	Barborica, A.; Donos, C.; Maliia, M.; Ciurea, J.; Rasina, A.; Mindruta, I.	Rationale: Intracranial single-pulse electrical stimulation (SPES) may evoke high-frequency oscillations (HFO) and delayed responses (DR), considered as biomarkers of the epileptogenic networks. A number of brain structures are known to exhibit such responses even when non-pathologic. In some patients, these responses are not present at all. These are limiting factors for the use of such biomarke…	2015	Epilepsy Currents	Barborica 2015	abstract
Cortical downstates and breakdown of causality within sleeping brain: An intracerebral study in humans	Pigorini, A.; Sarasso, S.; Proserpio, P.; Szymanski, C.; Arnulfo, G.; Casarotto, S.; Rosanova, M.; Mariotti, M.; Lo Russo, G.; Palva, M.J.; Nobili, L.; Massimini, M.	Objectives: Recent studies suggest that during non-rapid eye movement sleep (NREM), when consciousness fades, the occurrence of hyperpolarized, silent down-states in cortical neurons may impair the ability of thalamocortical circuits to generate complex patterns of causal interactions, a theoretical requirement for consciousness. Methods: To confirm this hypothesis and to deepen the mechanism und…	2014	Journal of Sleep Research	Pigorini 2014	can't find
Comparative spike mapping using intracranial single-pulse electrical cortical stimulation and intracranial EEG-fMRI	Grade, M.; Carmichael, D.W.; Chaudhary, U.J.; Lemieux, L.; Diehl, B.	Purpose: A number of medication refractory patients with focal epilepsy require invasive monitoring of ictal and interictal activity to identify seizure foci and establish surgical candidacy. Single-pulse electrical stimulation of intracranial electrodes allows the assessment of connectivity from evoked responses (cortico-cortical evoked potentials (CCEPs)). This study concerns the comparison of …	2014	Epilepsia	Grade 2014	abstract
Can single pulse stimulation help to distinguish between pathological and physiological high frequency oscillations?	Van 't Klooster, M.; Ferrier, C.; Van Klink, N.; Zelmann, R.; Braun, K.; Leijten, F.; Huiskamp, G.; Zijlmans, M.	Rationale: High Frequency Oscillations (HFOs; Ripples (R) 80-250 Hz and Fast Ripples (FR) 250-500 Hz) are new EEG biomarkers that predict the seizure onset zone (SOZ) in patients undergoing epilepsy surgery. Removal of FR correlates with seizure freedom. FR are considered pathological. Spontaneous R can be a mixture of physiological and pathological events. HFOs can be evoked with Single Pulse El…	2014	Clinical Neurophysiology	Van'tKlooster 2014	abstract
Can single pulse stimulation help to discriminate between pathological and physiological high frequency oscillations?	Van't Klooster, M.; Ferrier, C.; Van Klink, N.; Braun, K.; Leijten, F.; Huiskamp, G.J.M.; Zijlmans, M.	Rationale: High Frequency Oscillations (HFOs; Ripples 80-250 Hz, and Fast Ripples 250-500 Hz) are biomarkers for the seizure onset zone (SOZ) in patients undergoing epilepsy surgery. Removal of fast ripples (FR) correlates with good postoperative outcome. Spontaneous FR are considered pathological. However, discrimination between spontaneous physiological, e.g. in mesiotemporal and occipital regi…	2014	Epilepsy Currents	Van'tKlooster 2014	duplicate
Early responses evoked by single pulse electrical stimulation: A physiological or epileptic phenomenon?	Mouthaan, B.; Van't Klooster, M.; Zijlmans, M.; Leijten, F.; Ferrier, C.; Huiskamp, G.J.M.	Rationale: Single pulse electrical stimulation (SPES) on subdural grid electrodes (ECoG) evokes delayed cortical responses (DRs, >0.1 s after stimulation) containing high frequency information and these high frequency DRs are specific for the seizure onset zone (SOZ) [1]. Early responses (ERs, <0.1 s after stimulation) might as well be clinically relevant, but analysis, especially the frequency c…	2014	Epilepsy Currents	Mouthaan 2014	abstract
Mapping cortical excitability using single pulse electrical stimulation in stereoelectroencephalographic studies	Barborica, A.; Donos, C.; Ciurea, J.; Rasina, A.; Balanescu, B.; Mindruta, I.	Rationale: Intracranial single pulse electrical stimulation (SPES) is an increasingly used method for mapping the epileptogenicity of various brain areas during presurgical evaluation of patients with refractory epilepsy. In combination with stereoelectroencephalography (SEEG), SPES represents a powerful tool for exploring the networks within the epileptic brain in the interictal period, providin…	2014	Epilepsy Currents	Barborica 2014	abstract
New method for identification of responses to single pulse electrical stimulation in epilepsy patients	Van T'Klooster, M.A.; Zijlmans, M.; Leijten, F.; Ferrier, C.; Huiskamp, G.	Rationale: In the electrocorticography (ECoG) spike-like delayed responses, remote from the stimulus site, can be evoked with Single Pulse Electrical Stimulation (SPES). These responses are pathological and related to the epileptogenic zone. However the clinical use of SPES is compromised by the time-consuming and subjective visual analysis. In order to increase the efficiency and objectivity of …	2011	Epilepsy Currents	VanT'Klooster 2011	abstract
Can we evoke epileptic high frequency oscillations by single pulse stimulation? Yes, we can!	Zijlmans, M.; Van 't Klooster, M.A.; Huiskamp, G.J.; Ferrier, C.H.; Leijten, F.S.	Rationale: In focal epilepsy, spontaneous high frequency oscillations (HFOs: 80-500 Hz) occur in intracranial EEG recordings. HFOs seem a marker of epileptogenicity and can be useful to delineate the epileptogenic region. If they could be evaluated per-operatively, this could improve epilepsy surgery. However, the clinical use is now compromised because artefact-free recordings in sleep, followed…	2011	Epilepsy Currents	Zijlmans 2011	abstract
Identifying pathological and functional networks with single pulse electrical stimulation in patients with intractable epilepsy	Keller, C.; Entz, L.; Bickel, S.; Argyelan, M.; Hwang, S.; Jain, S.; Mehta, A.D.	Rationale: Epileptic areas in pre-surgical evaluation of epilepsy patients are usually identified by visual inspection of the electrocorticogram. Recent studies suggest that single pulse electrical stimulation evoked late potentials (SPES) correlate with the seizure onset zone. We tried to reproduce this finding by systematically stimulating all electrodes over the presumed epileptic area. Furthe…	2011	Epilepsy Currents	Keller 2011	abstract
Singe pulse electrical stimulation in hypothalamic hamartoma: Supporting evidence in favour of epileptogenesis in secondary affected cortex	Lazaro, M.; Valentin, A.	Hypothalamic hamartoma (HH) is a congenital condition consisting of a mass of disorganized neuronal or glial tissue on or near the hypothalamus. HH is generally not detected on CT scans, and on MRI it is isointense to gray matter. The patient discuss here has suffered epilepsy since childhood. The progressive nature of the seizures in addition to cognitive impairment and precocious puberty, are c…	2010	Clinical Neurophysiology	Lazaro 2010	cant find
Explorations of epileptic network with cortico-cortical evoked potential	Chaoyang, H.; Guojun, Z.; Yuping, W.; Duanyu, N.; Tao, Y.; Nan, C.; Wei, D.; Zhiwei, R.	OBJECTIVE: To evaluate the cortico-cortical evoked potential (CCEP) in exploring the network in epileptics.METHODS: Two patients with intractable epilepsy underwent chronic intracranial electrode placement. According to the distribution of icta onset zones and the functional brain mapping, alternating 1 Hz electrical stimuli were delivered to the target electrodes. And CCEPs were recorded by aver…	2015	Zhonghua yi xue za zhi	Chaoyang 2015	not in English
Probing functional brain networks with cortical electrical stimulation	Yamao, Y.; Kunieda, T.; Matsumoto, R.	The preservation of brain function during and after surgery still poses a challenge for neurosurgeons. High-frequency electrical stimulation techniques have been established in order to map the intraoperative brain function and preserve the eloquent areas during surgery. In addition to this functional cortical mapping, the subcortical fibers related to eloquent function have been extensively inve…	2016	Japanese Journal of Neurosurgery	Yamao 2016	not in English
Clinical epileptology and clinical system neuroscience: Two sides of the same coin	Matsumoto, R.; Kunieda, T.; Takahashi, R.; Ikeda, A.	It is the cortices and the cortico-cortical connections that are involved in manifestation of normal cortical functions as well as production of seizure symptoms. In this sense, presurgical evaluation of patients with intractable partial epilepsy helps us delineate cortical functions and networks at the individual level. In return, the advancement of clinical system neuroscience brought us better…	2012	Clinical Neurology	Matsumoto 2012	not in English
In vivo investigation of human brain networks by using cortico-cortical evoked potentials	Matsumoto, R.; Kunieda, T.; Ikeda, A.	A better understanding of seizure networks and the mechanisms underlying human higher cortical functions requires a detailed knowledge of neuronal connectivity. As it relates to higher cortical functions, such as language, in humans, studies performed in nonhuman primates are less relevant. By using subdural electrodes implanted for presurgical evaluation, we developed an in vivo electrical tract…	2012	Brain and Nerve	Matsumoto 2012	not in English
Novel electrophysiological approaches to clinical epilepsy: Diagnosis and treatment	Kanazawa, K.; Matsumoto, R.; Kinoshita, M.; Ikeda, A.	Seizure onset zone (SOZ) is currently defined by ictal epileptiform discharges, which are most commonly recorded as regional low-voltage fast waves or repetitive spikes. Interictal epileptiform discharges, on the other hand, are not specific enough for SOZ as they are recorded at zones other than the SOZ; they are also recorded from areas that do not generate the ictal pattern and from areas to w…	2011	Brain and Nerve	Kanazawa 2011	not in English
